# Supplementary material for: Single-cell landscape dissecting the transcription and heterogeneity of innate lymphoid cells in ischemic heart
Source: Front Immunol. 2023 May 9;14:1129007. doi: 10.3389/fimmu.2023.1129007 (PMC10203554; doi:10.3389/fimmu.2023.1129007)
Supplement: Supplementary file 2 [file DataSheet_2.csv]

p_val	avg_log2FC	pct.1	pct.2	p_val_adj	cluster	gene
9.47568176632669e-245	2.36578144113875	0.977	0.537	1.68307059533495e-240	ILC2a	Ctla2a
7.86771103061863e-242	1.80799869740484	0.933	0.385	1.39746283325848e-237	ILC2a	Gata3
1.0479284779838e-240	1.97001534229355	0.968	0.597	1.86133056259483e-236	ILC2a	Hilpda
5.33392288612453e-230	0.946109172715667	0.998	0.989	9.47411383033439e-226	ILC2a	Rplp1
1.0979836848438e-221	1.62696007252369	0.846	0.278	1.95023862101956e-217	ILC2a	Il1rl1
4.057018844673e-215	1.66098542076901	0.917	0.435	7.20607687190819e-211	ILC2a	Furin
1.68386457093092e-208	1.57752878352086	0.962	0.523	2.9908802508875e-204	ILC2a	Rora
1.62007490808414e-198	1.96106102938402	0.815	0.281	2.87757705173905e-194	ILC2a	Hs3st1
1.94717160478538e-186	2.22954023346455	0.885	0.416	3.45856620441978e-182	ILC2a	Cxcl2
2.20569016279203e-184	2.43111868797032	0.773	0.26	3.9177468671512e-180	ILC2a	Il5
9.48676620033963e-176	0.621670278252957	0.999	0.999	1.68503941250433e-171	ILC2a	Rpl37a
4.3677595009754e-165	1.66854977070211	0.873	0.393	7.75801442563251e-161	ILC2a	Areg
1.30158682315926e-161	2.33021260203014	0.779	0.296	2.31187851529548e-157	ILC2a	Calca
1.69673699930673e-157	0.556528178224425	0.995	0.992	3.01374425816862e-153	ILC2a	Rps7
5.49821984989716e-157	1.63231616057727	0.801	0.41	9.76593809738733e-153	ILC2a	Tent5a
3.26948529433293e-155	0.826397339498218	0.993	0.989	5.80725977979415e-151	ILC2a	Srgn
2.75416599028488e-154	1.53129457280991	0.848	0.47	4.891949631944e-150	ILC2a	Lmo4
1.1227931827109e-152	0.620753011207294	0.998	0.998	1.99430525113111e-148	ILC2a	Rpl32
1.29093678143368e-151	1.06657896745011	0.971	0.621	2.2929619111825e-147	ILC2a	Emb
1.90684133670897e-151	2.31416152065727	0.709	0.246	3.38693158226247e-147	ILC2a	Csf2
1.11307182920924e-149	0.501674865461778	0.997	0.997	1.97703818304144e-145	ILC2a	Rpl23
4.0921597662561e-148	1.20716465166722	0.903	0.624	7.26849417682408e-144	ILC2a	Tnfrsf18
5.85256514886204e-148	0.459596523446942	0.998	0.998	1.03953262174088e-143	ILC2a	Rps24
7.03561864067319e-140	0.488348527204599	0.998	0.996	1.24966658295637e-135	ILC2a	Rpl13
2.59448068243229e-138	0.469858102135718	0.998	0.998	4.60831658813624e-134	ILC2a	Eef1a1
3.99896634768106e-138	0.45054251678928	0.998	0.993	7.1029640267511e-134	ILC2a	Rps10
1.61022846154963e-137	0.523963238499986	0.997	0.997	2.86008779340446e-133	ILC2a	Rps4x
2.29993518253054e-132	0.378590998781504	0.998	0.998	4.08514487121074e-128	ILC2a	Rpl19
1.01872908551326e-131	0.614275511030531	0.998	0.993	1.80946660168866e-127	ILC2a	Rps18
3.2434832755398e-129	0.511770557717437	0.998	0.998	5.76107499401379e-125	ILC2a	Rps20
4.47665181033274e-129	0.480862151686747	0.997	0.995	7.95142894551301e-125	ILC2a	Rpl39
3.26426236762906e-127	0.527399906081714	0.996	0.995	5.79798281738274e-123	ILC2a	Rplp0
2.4146138392812e-126	1.13584500676017	0.935	0.793	4.28883710133127e-122	ILC2a	Ldha
7.29837127521692e-126	0.474069062215086	0.997	0.992	1.29633670590403e-121	ILC2a	Rpl8
8.66747054086379e-126	0.554183885599032	0.995	0.99	1.53951611746823e-121	ILC2a	Rpl17
2.4549595702567e-124	0.469167016216612	0.998	0.996	4.36049918868995e-120	ILC2a	Rps3a1
7.93771991231148e-124	1.10778967410189	0.675	0.26	1.40989781082477e-119	ILC2a	Ltb4r1
2.82133487748441e-123	0.431030598275135	0.997	0.996	5.01125500938781e-119	ILC2a	Rps13
8.26303214776853e-123	0.418037099314132	0.998	0.998	1.46767977008665e-118	ILC2a	Rpl27a
9.8375725645666e-122	0.420030328053699	0.995	0.998	1.74734963891832e-117	ILC2a	Rpl9
8.77827881154643e-121	0.470655046201497	0.997	0.994	1.55919788250688e-116	ILC2a	Rps5
9.8276541045249e-119	0.904316240221839	0.943	0.75	1.74558792204571e-114	ILC2a	Fam107b
4.40734810300006e-117	0.731662508709318	0.981	0.929	7.82833170054871e-113	ILC2a	Itm2b
7.13357494478398e-116	0.548989717402499	0.996	0.99	1.26706558169253e-111	ILC2a	Rpl10a
1.11313873824719e-115	0.414592577809029	0.995	0.996	1.97715702687465e-111	ILC2a	Rpl30
3.05634784950183e-114	1.36852167594242	0.715	0.323	5.42868505028515e-110	ILC2a	Cxcr6
7.1393446610993e-114	0.969554714684242	0.84	0.527	1.26809039870446e-109	ILC2a	Itgb7
1.74268149490333e-112	1.70565199234864	0.678	0.263	3.0953508712473e-108	ILC2a	Cxcl3
3.59649260761771e-110	0.411168922518176	0.997	0.994	6.38809016965058e-106	ILC2a	Rpl34
5.43598847382023e-110	1.19797240651622	0.593	0.223	9.65540272719949e-106	ILC2a	Rab27b
2.11835103306941e-108	1.46040139716019	0.672	0.315	3.76261510493788e-104	ILC2a	Gm20186
5.13258499173466e-108	0.425347370295944	0.998	0.991	9.11649746231911e-104	ILC2a	Rpl21
4.73693306815157e-107	0.438241724080029	0.998	0.994	8.41374051565083e-103	ILC2a	Rps3
7.54045126500819e-107	0.852813721526041	0.92	0.553	1.33933495369075e-102	ILC2a	Ets1
6.23560462898436e-106	0.950619611556676	0.869	0.656	1.1075680942002e-101	ILC2a	Hif1a
2.03443044253179e-103	1.19135609529418	0.667	0.305	3.61355535202496e-99	ILC2a	Pdcd1
1.79370764923663e-101	0.441590397848712	0.995	0.994	3.1859835265741e-97	ILC2a	Rpl15
3.61568826180261e-101	0.967133945339375	0.768	0.399	6.42218549061379e-97	ILC2a	Itk
4.91582411704999e-101	0.367000594703377	0.996	0.995	8.73148679670419e-97	ILC2a	Rps15a
9.19882294170093e-101	1.25361958599875	0.937	0.754	1.63389493090492e-96	ILC2a	Rgs2
1.40843401894174e-100	0.609703852026085	0.982	0.94	2.50166050444432e-96	ILC2a	Rpl36a
2.55682405568891e-100	0.509583075952955	0.998	0.995	4.54143088771464e-96	ILC2a	Rpl36
3.32536576715411e-100	0.486089594741967	0.992	0.977	5.90651467561914e-96	ILC2a	Rpl7
4.09319218274768e-99	0.995517356469333	0.591	0.222	7.27032795499643e-95	ILC2a	Klrg1
1.2747792717256e-98	0.454456429464574	0.993	0.985	2.26426294243901e-94	ILC2a	Rpl29
1.79134250816506e-97	0.923414141651881	0.905	0.757	3.18178256300277e-93	ILC2a	Aldoa.ENSMUSG00000030695
1.2497349079227e-96	0.999799611155906	0.638	0.294	2.2197791434523e-92	ILC2a	Ikzf3
1.76149590737982e-96	0.357898497570814	0.998	0.998	3.12876903068803e-92	ILC2a	Rpl18a
4.76552560371855e-96	0.539253016680561	0.995	0.981	8.46452657732489e-92	ILC2a	Rpl3
3.73913058734254e-95	1.19611991442602	0.568	0.228	6.64144374923782e-91	ILC2a	Ccdc184
2.48961883421987e-93	0.533034597175262	0.989	0.967	4.42206097334132e-89	ILC2a	Rps6
6.50549417421215e-93	0.426547748312601	0.997	0.991	1.15550587522356e-88	ILC2a	Rpl6
1.74227834489943e-90	0.390036156593263	0.998	0.995	3.09463479621037e-86	ILC2a	Rpl38
1.82901196928463e-88	0.379739917435399	0.997	0.996	3.24869105984335e-84	ILC2a	Rps27a
3.19095443349678e-88	0.357803182983774	0.997	0.997	5.66777326477698e-84	ILC2a	Rpl11
2.40657020439139e-87	1.00343509366676	0.517	0.199	4.27454999703999e-83	ILC2a	Rnf128
7.34505533991687e-86	1.0292510950332	0.697	0.35	1.30462872947603e-81	ILC2a	Icos
1.1924866847818e-84	0.672091713413475	0.915	0.707	2.11809484950942e-80	ILC2a	Ptpn18
5.02922601763112e-84	0.880578503004842	0.541	0.242	8.93291125251639e-80	ILC2a	Lpcat2
5.27868802795972e-84	0.400796835473995	0.998	0.996	9.37600567526206e-80	ILC2a	Rps28
1.28922586896894e-83	0.90029255177251	0.658	0.35	2.28992298846263e-79	ILC2a	Rbfa
2.69585530798075e-83	0.480908275563958	0.996	0.978	4.78837819803541e-79	ILC2a	Rps12
3.66865641438905e-83	1.00402417202392	0.735	0.382	6.51626752323783e-79	ILC2a	Ly6a
3.96657029252309e-83	0.89447220396001	0.748	0.448	7.04542215357952e-79	ILC2a	Cish
1.5303589361376e-82	1.05767079829483	0.699	0.414	2.71822354236761e-78	ILC2a	Il2ra
2.71866586028281e-82	0.528253337580618	0.992	0.985	4.82889430103433e-78	ILC2a	Rpl35
2.1527886684513e-81	0.774999453916736	0.612	0.305	3.82378323290319e-77	ILC2a	Klk8
4.54998553615841e-80	0.537491925150606	0.971	0.918	8.08168430932457e-76	ILC2a	Eef2
1.44549957297974e-78	0.930952907442492	0.508	0.205	2.56749634152662e-74	ILC2a	Igsf5
2.87270941013296e-78	0.842140072300584	0.934	0.734	5.10250645427816e-74	ILC2a	Tnfaip3
2.99520963205265e-78	0.951504623955758	0.667	0.413	5.32009134845191e-74	ILC2a	Paxbp1
6.25651536113601e-78	0.798005545891651	0.715	0.411	1.11128225844498e-73	ILC2a	Ramp1
1.35452715738104e-77	1.12622593789774	0.554	0.238	2.40591113694021e-73	ILC2a	Arg1
1.54792732767637e-77	1.18973947883014	0.655	0.348	2.74942851941878e-73	ILC2a	Ctla2b
7.6357306525817e-77	0.763012077520611	0.679	0.352	1.35625847851156e-72	ILC2a	Skap1
1.53805356656958e-76	0.394128848692522	0.993	0.978	2.73189074494089e-72	ILC2a	Rpl22
9.7850802891848e-74	0.862150499307372	0.843	0.605	1.738025960965e-69	ILC2a	Nrip1
3.98017836412497e-73	0.358545899079595	0.997	0.995	7.06959281035876e-69	ILC2a	Rps23
4.77091445421524e-73	0.925063613725952	0.746	0.503	8.4740982535771e-69	ILC2a	Lilr4b
3.0275462696175e-72	0.321232101774115	0.998	0.995	5.37752768409461e-68	ILC2a	Rps29
3.59177439112383e-72	0.602854796581889	0.941	0.787	6.37970967351414e-68	ILC2a	Shisa5
2.21768043063074e-71	1.0417461796643	0.562	0.295	3.93904398088632e-67	ILC2a	Ipmk
7.21386158501159e-69	0.890730352902226	0.571	0.29	1.28132609472976e-64	ILC2a	Tespa1
5.73853436004462e-68	0.590497828861345	0.94	0.698	1.01927847303113e-63	ILC2a	Ly6e
6.46241084531745e-68	0.808496154989176	0.959	0.867	1.14785341434529e-63	ILC2a	Prdx6
1.25201017355443e-67	1.01043899745169	0.594	0.32	2.22382047026738e-63	ILC2a	Ero1l
8.28695623417521e-67	0.686433302239703	0.48	0.209	1.4719291663142e-62	ILC2a	Tnfrsf25
3.96399718147645e-66	0.7361497510885	0.916	0.774	7.04085179373847e-62	ILC2a	Nfkb1
4.08610722170626e-66	0.520412916714931	0.919	0.838	7.25774364719466e-62	ILC2a	Ndfip1
1.32642833318405e-65	0.543725754834622	0.985	0.964	2.3560020054015e-61	ILC2a	Rpl22l1
2.0286501450755e-65	0.63851995583199	0.89	0.732	3.6032883876831e-61	ILC2a	Serinc3
4.7711344210844e-65	0.584131818497767	0.788	0.523	8.47448895873011e-61	ILC2a	Hcst
1.11049737371887e-64	0.948662464861572	0.432	0.173	1.97246543519946e-60	ILC2a	Hlf
1.33983796158617e-63	0.411991133228452	0.993	0.983	2.37982018736936e-59	ILC2a	Rpl26
1.72773138504436e-63	0.281717281484266	0.998	0.995	3.0687964861158e-59	ILC2a	Rpl35a
3.8791962569921e-62	0.894040804447171	0.809	0.675	6.89022839166937e-58	ILC2a	Crem
4.9826408267249e-62	0.747545547093996	0.773	0.545	8.85016663642877e-58	ILC2a	Fosl2
1.99056771255331e-61	0.98517060407229	0.818	0.64	3.53564637103718e-57	ILC2a	Ramp3
4.71668660906018e-61	0.424849162817707	0.989	0.954	8.37777875501269e-57	ILC2a	Rpl12
4.73157516158994e-61	0.768573233594784	0.623	0.375	8.40422380201605e-57	ILC2a	Gpr65
9.31106680715289e-61	0.397351787648942	0.995	0.991	1.6538316862865e-56	ILC2a	Rpl28
6.71472140324662e-60	0.325561001005834	0.999	0.999	1.19266881564466e-55	ILC2a	Tpt1
9.03057786578414e-60	0.343042702435758	0.996	0.998	1.60401124052058e-55	ILC2a	Rpl37
1.85385031712801e-59	0.397421862955775	0.984	0.96	3.29280893328277e-55	ILC2a	Eef1b2
2.41023268021797e-59	0.745334322954383	0.908	0.825	4.28105528660317e-55	ILC2a	Dad1
3.88468493766331e-59	0.60704923082997	0.613	0.324	6.89997738627758e-55	ILC2a	Cd81
4.26896582958137e-59	0.364372251766574	0.996	0.983	7.58253710650243e-55	ILC2a	Rps8
1.60426436393417e-57	0.901882178950846	0.547	0.303	2.84949436321988e-53	ILC2a	Irs2
3.05009201929201e-57	0.409448364741692	0.993	0.98	5.41757344466647e-53	ILC2a	Rpl14
5.35888141995301e-57	0.404301609370051	0.99	0.984	9.51844517812054e-53	ILC2a	Rps26
6.50984958799985e-57	0.747837467719785	0.565	0.32	1.15627948382053e-52	ILC2a	Itgav
8.87218864005821e-57	0.888900395665724	0.772	0.626	1.57587814624714e-52	ILC2a	Isy1
2.9395840929229e-56	0.369547528259819	0.995	0.988	5.22128926584966e-52	ILC2a	Rps21
5.95174804412755e-56	0.616227788594908	0.783	0.546	1.05714948759794e-51	ILC2a	Cd82
6.4962130249808e-56	0.406984411765466	0.995	0.994	1.15385735749709e-51	ILC2a	Rps2
1.9282856358082e-55	0.79242480824427	0.723	0.523	3.42502094632253e-51	ILC2a	Sptssa
3.72858778597478e-55	0.835836503664603	0.988	0.954	6.6227176254484e-51	ILC2a	Nfkbia
4.01678076806661e-55	0.260523762408057	0.997	0.995	7.13460600023991e-51	ILC2a	Rps9
4.54259179890838e-55	1.00573662943096	0.866	0.719	8.06855155322106e-51	ILC2a	Zfp36l1
4.89968599141504e-55	0.780414836413863	0.491	0.236	8.7028222579514e-51	ILC2a	Serpinb6a
1.81009101973629e-54	0.675792990203884	0.463	0.221	3.2150836692556e-50	ILC2a	Rab4a
5.36554308036044e-54	0.763914297130817	0.524	0.295	9.5302776193362e-50	ILC2a	Zcchc10
8.71470692403106e-54	0.858684886655458	0.844	0.74	1.5479062438464e-49	ILC2a	Odc1
1.13193786935459e-53	0.805233777635828	0.484	0.242	2.01054804354763e-49	ILC2a	Slain1
8.40366052932018e-53	0.428426652132694	0.998	0.997	1.49265818321785e-48	ILC2a	Rpl41
2.4283457198739e-52	0.83720467209411	0.683	0.471	4.31322766764002e-48	ILC2a	Nfkbiz
5.88676834433382e-51	0.742770875139134	0.735	0.53	1.04560779332057e-46	ILC2a	Irf2bp2
7.71714523203279e-51	0.695385402321933	0.625	0.396	1.37071933611366e-46	ILC2a	Nr3c1
1.33993291839657e-48	0.561745306327457	0.718	0.454	2.37998884965599e-44	ILC2a	Ptprcap
1.15208505271162e-47	1.08376542340626	0.687	0.502	2.04633347062638e-43	ILC2a	Nr4a1
3.53951208494319e-47	0.699987717132463	0.643	0.426	6.2868813652761e-43	ILC2a	Fgl2
4.22988996263786e-47	0.615235401512235	0.29	0.093	7.51313055163738e-43	ILC2a	Pard3
5.03223030459695e-47	0.566139341001509	0.724	0.531	8.9382474670251e-43	ILC2a	D16Ertd472e
2.65818372097625e-46	0.511632093350975	0.935	0.775	4.72146592519801e-42	ILC2a	Rgs1
2.78904889656963e-46	0.547585786600111	0.808	0.662	4.95390865008697e-42	ILC2a	Ppp1cc
7.77400487129931e-46	0.622937207172321	0.324	0.121	1.38081874524018e-41	ILC2a	Ypel2
1.77063812282236e-45	0.633024349228459	0.388	0.18	3.14500743375707e-41	ILC2a	Cd200r1
2.50532672834638e-45	0.667903804156825	0.965	0.83	4.44996133488884e-41	ILC2a	Id2
1.20031676000866e-44	0.760209192681356	0.562	0.346	2.13200262912737e-40	ILC2a	Pdlim1
1.27708630067455e-44	0.888078219402025	0.679	0.524	2.26836068725814e-40	ILC2a	Kctd12
1.74845751908694e-44	0.617667350245615	0.34	0.143	3.10561024540221e-40	ILC2a	Ccr8
2.60768444414804e-44	0.454499358234556	0.953	0.94	4.63176910969574e-40	ILC2a	Selenok
7.43058335902071e-44	0.567792572457724	0.536	0.323	1.31982021622926e-39	ILC2a	Acp5
5.61384591944856e-43	0.315007898829785	0.989	0.979	9.97131312212453e-39	ILC2a	Rpl10
3.6062267234562e-42	0.728701487905228	0.6	0.411	6.4053799062029e-38	ILC2a	Nabp1
5.58655215680677e-42	0.257091302932983	0.997	0.99	9.92283394092018e-38	ILC2a	Rps14
9.69821667170711e-42	0.69177028609966	0.702	0.534	1.72259724522862e-37	ILC2a	Lilrb4a
9.91209119525438e-42	0.495951441195507	0.953	0.845	1.76058563810108e-37	ILC2a	S100a10
4.66411692333751e-41	0.290788795665903	0.983	0.977	8.28440447923208e-37	ILC2a	Naca
9.80804656168759e-41	0.338592422173924	0.978	0.948	1.74210523028695e-36	ILC2a	Rack1
2.9870829314285e-40	0.6036597735965	0.597	0.428	5.3056567028033e-36	ILC2a	Znrf1
5.10114858162343e-40	0.618703703524992	0.343	0.154	9.06066011067953e-36	ILC2a	Ptpn13
5.7429317219182e-40	0.443252860310996	0.96	0.942	1.02005953244711e-35	ILC2a	Slc25a3
6.72696674708664e-40	0.619601561132438	0.425	0.234	1.19484383361753e-35	ILC2a	Mdfic
9.83861605446959e-40	0.609774628591842	0.297	0.117	1.74753498359489e-35	ILC2a	Il17rb
1.27044047564325e-39	0.593620127349599	0.538	0.36	2.25655637283754e-35	ILC2a	Spcs3
2.8066538927973e-39	0.475586870522633	0.698	0.531	4.98517864438656e-35	ILC2a	Cd37
2.86830755557783e-39	0.599022508614977	0.6	0.415	5.09468788021734e-35	ILC2a	Bzw2
3.2627549765043e-39	0.631427522057215	0.794	0.726	5.79530538926695e-35	ILC2a	Sdf4
7.34739295413348e-39	0.504775739331054	0.573	0.359	1.30504393651319e-34	ILC2a	Dusp10
9.00396830169299e-39	1.21087586473783	0.308	0.122	1.59928484974671e-34	ILC2a	Hes1
7.63692445588601e-38	0.774420435544676	0.5	0.309	1.35647052185447e-33	ILC2a	Pxdc1
9.28674212287815e-38	1.21902642340047	0.52	0.326	1.64951113586562e-33	ILC2a	Cd69
6.29487964681529e-37	0.617610829039141	0.443	0.248	1.11809652286733e-32	ILC2a	Tmem64
6.40195109882977e-37	0.403070759928961	0.914	0.786	1.13711455417414e-32	ILC2a	Rac2
1.01376446730725e-36	0.609743998486332	0.739	0.609	1.80064844683113e-32	ILC2a	Ythdc1
1.5550902760415e-36	0.472575212202075	0.895	0.834	2.76215134830491e-32	ILC2a	Selenow
4.63467187545584e-36	0.35928745131627	0.947	0.914	8.23210418518467e-32	ILC2a	Gm10076
1.05101393511191e-35	0.622225118910855	0.328	0.154	1.86681095154578e-31	ILC2a	Slc7a8
3.22866684694747e-35	0.400459246391937	1	1	5.73475805354809e-31	ILC2a	Il7r
4.07977627347305e-35	0.623870010649326	0.937	0.907	7.24649861694283e-31	ILC2a	Ifrd1
5.45420378893207e-35	0.598723688387157	0.577	0.419	9.68775676990114e-31	ILC2a	Aff4
5.93583427588266e-35	0.448776530432003	0.514	0.299	1.05432288408228e-30	ILC2a	Gimap3
6.08395572198235e-35	0.325014238657484	0.971	0.936	1.0806322153385e-30	ILC2a	Rpl4
1.24358570117155e-34	0.736388585407744	0.305	0.133	2.20885692242091e-30	ILC2a	Egln3
1.97638178814434e-34	1.15616635955683	0.625	0.474	3.51044933210198e-30	ILC2a	Fosb
3.38421101676843e-34	0.714033456889876	0.684	0.526	6.01103560798409e-30	ILC2a	Dgat1
4.03004308860267e-34	0.253027755890264	0.999	0.996	7.15816253397607e-30	ILC2a	Rpsa
8.77104838192967e-34	0.833136847987116	0.711	0.575	1.55791361359835e-29	ILC2a	Klf4
2.18058122037841e-33	0.420140951246227	0.557	0.349	3.87314836363614e-29	ILC2a	Sytl3
3.12984210218735e-33	0.450288490340857	0.862	0.748	5.55922554190517e-29	ILC2a	Tspan13
3.16958631420181e-33	0.649246241191928	0.29	0.121	5.62981921128526e-29	ILC2a	Jag1
3.85713022100321e-33	0.768771458661097	0.61	0.411	6.8510346985459e-29	ILC2a	Phlda1
1.71979269661865e-32	0.46732116348675	0.432	0.252	3.05469578773405e-28	ILC2a	Ccdc88c
2.10726994914925e-32	0.359306427544293	0.657	0.435	3.74293288367889e-28	ILC2a	Trbc1
2.52775379574888e-32	0.533158753281329	0.284	0.123	4.48979629200916e-28	ILC2a	Epas1
4.52884577002345e-32	0.549031568078361	0.309	0.144	8.04413585671565e-28	ILC2a	Pparg
6.40185862132109e-32	0.57444693239008	0.263	0.108	1.13709812831905e-27	ILC2a	Klf5
1.25955282522968e-31	0.552036718241961	0.422	0.251	2.23721772817295e-27	ILC2a	Frmd4b
1.46783915291534e-31	0.337273859186982	0.938	0.84	2.60717590340822e-27	ILC2a	Fxyd5
3.55848919939287e-31	0.595229751283646	0.422	0.25	6.32058851596162e-27	ILC2a	Ar
5.19443262386884e-31	0.611913538304111	0.373	0.204	9.22635122651583e-27	ILC2a	Raph1
8.22814309128036e-31	0.530836910819759	0.389	0.227	1.46148277587322e-26	ILC2a	Sorl1
2.04575900857514e-30	0.623875744379861	0.62	0.466	3.63367715103117e-26	ILC2a	Glul
3.06998452879777e-30	0.352476363503149	0.658	0.442	5.4529065200506e-26	ILC2a	Sept1
5.27422605959927e-30	0.50613809557305	0.326	0.166	9.36808032706023e-26	ILC2a	Sc5d
6.79889821365189e-30	0.434626391669382	0.401	0.228	1.20762030070885e-25	ILC2a	Gna15
9.3194297694456e-30	0.405749830115857	0.585	0.374	1.65531711564893e-25	ILC2a	Sh2d2a
1.83719815979541e-29	0.423259422789408	0.72	0.579	3.2632313714286e-25	ILC2a	Anp32a
3.18616050301054e-29	0.39661110345451	0.841	0.807	5.65925828544731e-25	ILC2a	Rabac1
4.74938295538289e-29	0.482956226389789	0.466	0.303	8.43585400535108e-25	ILC2a	Lcp2
5.03114565708624e-29	0.58230219122045	0.363	0.194	8.93632091611658e-25	ILC2a	Fhl2
5.82113411165531e-29	0.542739420319382	0.53	0.372	1.03394984091222e-24	ILC2a	Rhof
7.3601567621492e-29	0.453916492023208	0.528	0.357	1.30731104409294e-24	ILC2a	Glrx
7.87350888278066e-29	0.369361133801412	0.556	0.369	1.3984926477595e-24	ILC2a	Gimap5
2.86573985654538e-28	0.326504558323068	0.447	0.266	5.0901271331959e-24	ILC2a	Lat
4.67333050344904e-28	0.484753771047455	0.351	0.196	8.30076964022618e-24	ILC2a	Inpp4b
2.3341824100918e-27	0.426145465816482	0.724	0.585	4.14597479680505e-23	ILC2a	Cebpb
2.64066861910903e-27	0.449495224395876	0.395	0.23	4.69035560126146e-23	ILC2a	Fam102a
1.12926480217677e-26	0.331379891431898	0.89	0.854	2.00580014162638e-22	ILC2a	Eef1d
1.45419061917403e-26	0.405738188716914	0.756	0.685	2.58293337777691e-22	ILC2a	S100a13
1.4733509401953e-26	0.343891966577916	0.908	0.842	2.61696593997489e-22	ILC2a	mt-Nd2
1.55441977834628e-26	0.423029292940342	0.315	0.166	2.76096041029865e-22	ILC2a	Hacd3
1.68041992144792e-26	0.280925725676715	0.53	0.781	2.9847618644758e-22	ILC2a	Zfp36
3.2742913176581e-26	1.55909568907837	0.261	0.118	5.81579623842431e-22	ILC2a	Il13
6.28124848018446e-26	0.444878595658889	0.546	0.409	1.11567535505036e-21	ILC2a	Zc3h12a
1.29009049484208e-25	0.269393093250455	0.649	0.452	2.29145873693851e-21	ILC2a	Gimap6
1.49708403369783e-25	0.444856374958744	0.333	0.187	2.65912066065408e-21	ILC2a	Mgat5
1.85887780764091e-25	0.290708141833245	0.94	0.905	3.30173876193179e-21	ILC2a	Eif3h
3.55850776563447e-25	0.586538945497082	0.486	0.315	6.32062149331994e-21	ILC2a	Plaur
5.00727216828906e-25	0.301448535384214	0.998	0.995	8.89391682531503e-21	ILC2a	Ubb
5.86897659793248e-25	0.529844576537335	0.391	0.234	1.04244762332477e-20	ILC2a	Myc
2.17589051746605e-24	0.507281193398682	0.584	0.438	3.8648167371232e-20	ILC2a	Capg
5.23994275469895e-24	0.252505199298708	0.966	0.94	9.30718632089628e-20	ILC2a	Uqcrh
5.6566446242757e-24	0.617618844375068	0.569	0.438	1.00473321816385e-19	ILC2a	Mpp7
9.02813354324217e-24	0.380437007502688	0.742	0.634	1.60357707995067e-19	ILC2a	Il2rg
1.33703634943902e-23	0.423803070579348	0.484	0.354	2.37484396387358e-19	ILC2a	Gng2
1.53305380219238e-23	0.289456017141998	0.993	0.993	2.7230101634541e-19	ILC2a	Btg1
1.57542325793002e-23	0.865337225498211	0.53	0.365	2.7982667907353e-19	ILC2a	Rgcc
4.257005209258e-23	0.393242989803984	0.682	0.57	7.56129265268406e-19	ILC2a	Gmfg
4.27367987654488e-23	0.349042385940062	0.56	0.403	7.59091019671901e-19	ILC2a	Plaat3
6.46412187237088e-23	0.384452738570373	0.255	0.123	1.14815732697052e-18	ILC2a	St6galnac3
2.85940686823524e-22	0.425285083783599	0.291	0.158	5.07887847935944e-18	ILC2a	Cnnm2
4.75748838974603e-22	0.371213197593352	0.288	0.154	8.4502508778669e-18	ILC2a	Bcl11b
5.90375485354528e-22	0.480938596507346	0.308	0.174	1.04862493708671e-17	ILC2a	Eepd1
6.60190957822837e-22	0.338627502433948	0.787	0.719	1.17263117928492e-17	ILC2a	Selenof
7.08537356821843e-22	0.305240418500491	0.489	0.334	1.25850405318696e-17	ILC2a	Gimap1
7.70550679077987e-22	0.495602511139865	0.447	0.283	1.36865211617832e-17	ILC2a	Nrgn
8.75360031589215e-22	0.367366025934159	0.255	0.128	1.55481448810876e-17	ILC2a	Slc6a13
1.17294889398604e-21	0.315817374404025	0.867	0.806	2.08339182549801e-17	ILC2a	Eif3e
1.34292270713865e-21	0.476908440621387	0.511	0.393	2.38529931241967e-17	ILC2a	Abhd17b
1.48779937681574e-21	0.426790456564992	0.851	0.775	2.64262925310012e-17	ILC2a	Gm47283
1.91180428481479e-21	0.460033957916151	0.314	0.184	3.39574677068802e-17	ILC2a	Ern1
3.94620548872949e-21	0.480155427007664	0.292	0.162	7.00925018908132e-17	ILC2a	Zfyve16
6.83522920511526e-21	0.303879230607928	0.92	0.868	1.21407341141257e-16	ILC2a	mt-Nd1
7.18818302690572e-21	0.526834633231292	0.377	0.255	1.27676506923899e-16	ILC2a	Ets2
1.92513031475512e-20	0.433260644511895	0.276	0.155	3.41941646506804e-16	ILC2a	Tspan32
3.71319707148598e-20	0.360363148736005	0.829	0.785	6.5953806383734e-16	ILC2a	Ptp4a2
3.7195444493583e-20	0.543632299575512	0.627	0.491	6.60665485095021e-16	ILC2a	Lmna
4.17935663007915e-20	0.322649666351268	0.77	0.658	7.42337324634659e-16	ILC2a	Krtcap2
4.29099533050709e-20	0.382327803211973	0.309	0.183	7.62166590604669e-16	ILC2a	Grap
4.46386645336295e-20	0.54730696310516	0.53	0.413	7.92871959446326e-16	ILC2a	Sik1
8.22735076642782e-20	0.366359083894599	0.338	0.205	1.46134204313291e-15	ILC2a	Xlr4a
1.27050424821385e-19	0.417433797197337	0.528	0.377	2.25666964567743e-15	ILC2a	Ltb
1.43107112690021e-19	0.335067809725647	0.902	0.831	2.54186853560016e-15	ILC2a	Cotl1
1.4605390393241e-19	0.478270136104557	0.447	0.307	2.59420944164747e-15	ILC2a	Ccr2
4.11461926919026e-19	0.359827126138936	0.755	0.715	7.30838674593574e-15	ILC2a	Gpi1
1.00462527442859e-18	0.448925783772242	0.323	0.201	1.78441541244006e-14	ILC2a	Nmt2
1.8771215571688e-18	0.395327110391387	0.372	0.244	3.33414330984322e-14	ILC2a	Pitpnc1
2.06813865243129e-18	0.451257986189773	0.356	0.24	3.67342787444845e-14	ILC2a	Cerk
2.60546417316638e-18	0.459500821918579	0.381	0.262	4.62782546437812e-14	ILC2a	Susd6
2.90378667783456e-18	0.357014912554461	0.525	0.424	5.15770589716975e-14	ILC2a	Acot7
6.85597513415456e-18	0.35739071872345	0.276	0.158	1.21775830332853e-13	ILC2a	Faah
7.30098810744671e-18	0.488461942019061	0.348	0.238	1.29680150764469e-13	ILC2a	Soat1
8.35009927253188e-18	0.381971303457246	0.367	0.245	1.48314463278711e-13	ILC2a	Utrn
8.99861620784796e-18	0.376840876155079	0.305	0.19	1.59833421083796e-13	ILC2a	Glb1
1.58124752576054e-17	0.36260058769427	0.7	0.613	2.80861185525587e-13	ILC2a	Snhg8
2.03313683271678e-17	0.350562456346392	0.911	0.87	3.61125764227155e-13	ILC2a	Gpx4
2.7127724062609e-17	0.433173681599351	0.375	0.268	4.81842634800061e-13	ILC2a	Nck2
4.15362041190192e-17	0.313832887042405	0.721	0.655	7.37766057562019e-13	ILC2a	Ncor1
4.46755184824878e-17	0.362255091445466	0.278	0.168	7.93526559285949e-13	ILC2a	B230307C23Rik
4.48220366237425e-17	0.393935750527337	0.259	0.148	7.96129014510915e-13	ILC2a	2510009E07Rik
5.93430557533426e-17	0.434669397084013	0.34	0.228	1.05405135629087e-12	ILC2a	Rad50
1.06180535459729e-16	0.337083008902895	0.312	0.197	1.8859786708357e-12	ILC2a	Xlr4b
2.26128813496643e-16	0.38758524533945	0.276	0.168	4.01649998532737e-12	ILC2a	Smad3
2.30851763279745e-16	0.278115971874295	0.881	0.852	4.10038901937482e-12	ILC2a	Nsa2
3.72124482650418e-16	0.302521097522316	0.338	0.225	6.60967506083673e-12	ILC2a	Hadh
5.08302418124695e-16	0.323552047431556	0.492	0.373	9.02846755073083e-12	ILC2a	Smox
5.20873351461284e-16	0.292707733489993	0.759	0.705	9.25175246865532e-12	ILC2a	Gabarapl2
5.77856969152024e-16	0.343538711169387	0.383	0.266	1.02638954860783e-11	ILC2a	Arid5b
1.05341900158887e-15	0.255789857926862	0.602	0.517	1.87108283062215e-11	ILC2a	Leprotl1
1.90809850823274e-15	0.287461235067997	0.794	0.766	3.389164570323e-11	ILC2a	Eif3i
2.18398260995686e-15	0.353915240017917	0.571	0.457	3.87918991180537e-11	ILC2a	Plin2
2.71960062777951e-15	0.325730519012759	0.694	0.591	4.83055463506196e-11	ILC2a	Cd44
3.21398995526061e-15	0.381261158710483	0.734	0.677	5.70868895853389e-11	ILC2a	Serp1
3.38329366389367e-15	0.297323756160417	0.708	0.625	6.00940620580794e-11	ILC2a	Mrpl33
4.34374379959458e-15	0.282801504673917	0.345	0.231	7.71535773683989e-11	ILC2a	Rasal3
4.67597701743196e-15	0.395772432434669	0.386	0.283	8.30547037836264e-11	ILC2a	Plec
5.18353441290347e-15	0.373652715248447	0.273	0.172	9.20699382419915e-11	ILC2a	Itpr2
8.22153442135223e-15	0.464887920916888	0.532	0.45	1.46030894392058e-10	ILC2a	Fam129a
9.58466965552332e-15	0.421547518607936	0.418	0.319	1.70242902421405e-10	ILC2a	Dhx40
1.01339356893476e-14	0.432033995951684	0.488	0.415	1.79998965714191e-10	ILC2a	Dtnbp1
1.97545919859875e-14	0.282546983851859	0.572	0.469	3.50881062855111e-10	ILC2a	Aprt
3.35880500035006e-14	0.419407065987196	0.878	0.856	5.96590944162177e-10	ILC2a	Dnaja1
7.26043478310129e-14	0.324726685261999	0.447	0.338	1.28959842617445e-09	ILC2a	Kcnn4
8.06628636152926e-14	0.303701910123858	0.68	0.626	1.43273378353483e-09	ILC2a	Spcs2
1.29394611017229e-13	0.375850896791136	0.522	0.448	2.29830708088803e-09	ILC2a	Ivns1abp
2.05726810635931e-13	0.320060825606256	0.37	0.261	3.65411961051541e-09	ILC2a	Impa2
2.16997656644256e-13	0.349128302440339	0.52	0.429	3.85431237731527e-09	ILC2a	Lsm8
2.4241758944766e-13	0.261646439488053	0.712	0.67	4.30582122376934e-09	ILC2a	Paip2
2.64872110473548e-13	0.32174391013138	0.465	0.374	4.70465842623116e-09	ILC2a	Runx1
3.25450253781262e-13	0.258961747313365	0.312	0.209	5.78064740766278e-09	ILC2a	Smco4
5.21315669534338e-13	0.320469196290857	0.414	0.318	9.2596089222689e-09	ILC2a	Tusc3
6.20649621650211e-13	0.301006719666553	0.809	0.777	1.10239785797511e-08	ILC2a	Ssr4
6.22477164180523e-13	0.325953191692441	0.979	0.968	1.10564393901744e-08	ILC2a	Jund
6.87353507166379e-13	0.370390805426385	0.681	0.607	1.22087729942892e-08	ILC2a	Ahnak
9.38583780622887e-13	0.281366077945682	0.606	0.544	1.66711251114237e-08	ILC2a	Tmem50a
9.64926247147314e-13	0.267214113167534	0.821	0.787	1.71390200018306e-08	ILC2a	Pkm
1.15275926370278e-12	0.335212165809106	0.498	0.413	2.04753100418888e-08	ILC2a	Arl4a
1.47045413279871e-12	0.285139733551679	0.736	0.696	2.61182063067706e-08	ILC2a	mt-Nd5
1.52670759554766e-12	0.330108898315671	0.678	0.62	2.71173803121175e-08	ILC2a	4930523C07Rik
1.92293381171451e-12	0.317258382794189	0.599	0.56	3.41551503636731e-08	ILC2a	Gm11808
5.59234586672755e-12	0.371225153169975	0.36	0.272	9.93312472848147e-08	ILC2a	Notch2
6.7298761876221e-12	0.255335198890389	0.701	0.671	1.19536060844544e-07	ILC2a	mt-Nd4l
8.60924251622910e-12	0.454233014180133	0.497	0.435	1.52917365573261e-07	ILC2a	Uhrf2
8.95211718163227e-12	0.310300812435504	0.515	0.419	1.59007505380152e-07	ILC2a	Ppp1r16b
9.13886491387642e-12	0.314907887614813	0.571	0.526	1.62324518600273e-07	ILC2a	Gm2000
9.21314593715792e-12	0.324837755966513	0.586	0.538	1.63643898135799e-07	ILC2a	Mrpl32
1.70504686899513e-11	0.265323696163819	0.508	0.413	3.02850424870915e-07	ILC2a	Rexo2
2.36899136918387e-11	0.384593565457177	0.639	0.603	4.20780246994438e-07	ILC2a	Nop53
2.46277846702153e-11	0.323162858118573	0.634	0.559	4.37438711312364e-07	ILC2a	Gm26917
2.48001934449563e-11	0.289160533984503	0.466	0.389	4.40501035969313e-07	ILC2a	Tnip1
2.70280524098405e-11	0.379950414705674	0.616	0.558	4.80072266903586e-07	ILC2a	Mdh1
2.93719376557214e-11	0.298524536676877	0.322	0.239	5.21704356640923e-07	ILC2a	Acsl4
5.44779100538887e-11	0.269235482970821	0.273	0.189	9.67636638377171e-07	ILC2a	Gstp3
1.03700499914961e-10	0.389833083826533	0.372	0.293	1.84192827948953e-06	ILC2a	Otulinl
1.1445759474146e-10	0.588866155878868	0.527	0.449	2.03299579779782e-06	ILC2a	Gem
1.16406729378544e-10	0.340270160083098	0.252	0.173	2.0676163272217e-06	ILC2a	Slco3a1
1.49371315987637e-10	0.296157856849199	0.619	0.568	2.6531333145724e-06	ILC2a	Elf1
1.58796056888451e-10	0.280113329668964	0.402	0.322	2.82053556245267e-06	ILC2a	Snx18
1.7407022003544e-10	0.271170545142707	0.664	0.618	3.09183524826949e-06	ILC2a	Pgk1
2.09546789650322e-10	0.303304062335745	0.49	0.439	3.72197007776902e-06	ILC2a	Slc25a51
2.90708942189824e-10	0.290367514253026	0.649	0.603	5.16357223117566e-06	ILC2a	Chd2
2.92321804738224e-10	0.253888084093116	0.353	0.258	5.19221989576033e-06	ILC2a	Tecpr1
3.62224030581743e-10	0.356390528457819	0.45	0.393	6.43382323119292e-06	ILC2a	Elovl5
3.98183836296726e-10	0.340695477060442	0.391	0.315	7.07254130030244e-06	ILC2a	Psen2
5.59220324924694e-10	0.274450045414153	0.252	0.172	9.93287141131241e-06	ILC2a	Cers4
5.85321548382609e-10	0.355322573370292	0.739	0.711	1.03964813423719e-05	ILC2a	Zfand5
7.92284926168185e-10	0.278037188864384	0.273	0.2	1.40725648585993e-05	ILC2a	Dhrs7
1.01910513888894e-09	0.314925607572651	0.376	0.307	1.81013454769453e-05	ILC2a	Ppp3ca
1.32511942363678e-09	0.288297984992736	0.273	0.201	2.35367712026365e-05	ILC2a	Gnptg
1.45161119531682e-09	0.37839141821254	0.362	0.29	2.57835180512174e-05	ILC2a	Arhgef6
1.86456936256525e-09	0.30123765694126	0.387	0.321	3.3118481017884e-05	ILC2a	Spin1
2.41680617881709e-09	0.270027622587728	0.522	0.478	4.29273113481491e-05	ILC2a	Rnf130
2.59580220019812e-09	0.341364470295849	0.444	0.381	4.6106638679919e-05	ILC2a	Cnot6l
2.89489880964692e-09	0.27876692379476	0.661	0.619	5.14191926569486e-05	ILC2a	Prrc2c
3.23458519712994e-09	0.330940930326196	0.425	0.356	5.7452702271422e-05	ILC2a	Macf1
3.86710975620923e-09	0.253845417981233	0.54	0.494	6.86876034897884e-05	ILC2a	Ap3s1
5.55151055097683e-09	0.283143432531012	0.26	0.188	9.86059304064504e-05	ILC2a	Myo1e
6.12016134260222e-09	0.323999697813701	0.458	0.377	0.000108706305767301	ILC2a	Neurl3
7.12465655574913e-09	0.400515182290136	0.387	0.321	0.000126548149743216	ILC2a	Kit
7.15097551527956e-09	0.640449272008362	0.295	0.22	0.000127015627102396	ILC2a	Gm43305
8.2248830888947e-09	0.403862740585814	0.521	0.456	0.000146090373424948	ILC2a	Jdp2
9.90055018715051e-09	0.339876100951855	0.255	0.185	0.000175853572424167	ILC2a	Ncor2
1.16460549767282e-08	0.400321749881542	0.267	0.199	0.000206857228496647	ILC2a	Cystm1
1.37619789369232e-08	0.328881547431991	0.459	0.409	0.00024444026987763	ILC2a	Rab11fip1
2.23946045180268e-08	0.250760009867688	0.565	0.507	0.000397772965449192	ILC2a	Plp2
3.06689583150574e-08	0.312342654638048	0.276	0.197	0.000544742037592049	ILC2a	Krt83
3.49861246200292e-08	0.26000726397303	0.345	0.282	0.000621423545500959	ILC2a	Adipor2
5.66099781799296e-08	0.301141083957242	0.295	0.232	0.00100550643243191	ILC2a	Atp2a2
6.4496530159499e-08	0.327368512327045	0.26	0.2	0.00114558736869302	ILC2a	Il10ra
6.59974810621362e-08	0.277069413808784	0.445	0.405	0.00117224725862566	ILC2a	Sec22b
6.70160327538506e-08	0.259813692858826	0.595	0.556	0.00119033877377389	ILC2a	Tgfb1
1.71695018418516e-07	0.288725392533825	0.459	0.413	0.00304964691714969	ILC2a	Man1a
3.25484472243949e-07	0.289364188180158	0.564	0.538	0.00578125519599702	ILC2a	Gtf2b
7.72835779867349e-07	0.256439798611541	0.334	0.279	0.0137271091220039	ILC2a	Esyt2
1.4296538019042e-06	0.300840813837369	0.447	0.42	0.0253935108294225	ILC2a	Anxa11
1.76217076961174e-06	0.274674423979013	0.49	0.466	0.0312996772098437	ILC2a	Churc1
1.98597795866568e-06	0.261323697004853	0.677	0.64	0.0352749405018198	ILC2a	Slc38a1
4.30091935497347e-06	0.282711430177437	0.3	0.247	0.0763929295830388	ILC2a	B3gnt2
8.33661856906162e-06	0.457596243178966	0.396	0.36	0.148075019023672	ILC2a	B930036N10Rik
2.64846673717976e-05	0.266172131550871	0.36	0.321	0.470420661857869	ILC2a	Slc25a36
4.82834518118642e-05	0.268799954265307	0.474	0.46	0.857610671082331	ILC2a	Rbpj
5.58808933786031e-05	0.390467017407812	0.95	0.968	0.992556428190748	ILC2a	Junb
7.1211773339627e-05	0.293009033295043	0.437	0.404	1	ILC2a	Fam110a
0.00010365468473952	0.282730243831355	0.45	0.436	1	ILC2a	Hdlbp
0.000108584285708303	0.274726885979553	0.3	0.261	1	ILC2a	Lztfl1
0.000112201370590172	0.260090650422174	0.998	0.999	1	ILC2a	H3f3b
0.000177048534735058	0.266925030162234	0.37	0.342	1	ILC2a	Dot1l
0.000228025211837501	0.344950564529971	0.974	0.968	1	ILC2a	Pim1
0.000280465960229391	0.371435700281187	0.429	0.396	1	ILC2a	Sdc4
0.000461167210875502	0.360149455793914	0.305	0.274	1	ILC2a	Htatsf1
0.00079258866408373	0.579028840407306	0.456	0.448	1	ILC2a	Gadd45g
0.00120943154545398	0.279054104882839	0.3	0.265	1	ILC2a	Errfi1
0.00137214177222392	0.486913169207291	0.794	0.805	1	ILC2a	Dusp1
0.00525611778568558	0.415992979873726	0.851	0.807	1	ILC2a	Gadd45b
0.00624055566800031	0.284382098324693	0.692	0.689	1	ILC2a	Cdkn1a
0	5.97015732679126	0.989	0.292	0	ILCdc	Cd74
0	5.58462100514968	0.947	0.258	0	ILCdc	H2-Eb1
0	5.5836864802306	0.954	0.223	0	ILCdc	H2-Aa
0	5.26052083799654	0.915	0.241	0	ILCdc	H2-Ab1
0	4.15893197977751	0.966	0.203	0	ILCdc	Ifi30
0	4.02838205837617	0.842	0.111	0	ILCdc	Ccr7
0	3.9048208198385	0.994	0.766	0	ILCdc	Cst3
0	3.70447438682253	0.676	0.016	0	ILCdc	Fscn1
0	3.23789049538577	0.789	0.103	0	ILCdc	Tbc1d4
0	3.15594563189035	0.901	0.031	0	ILCdc	Marcks
0	3.11183758715046	0.972	0.1	0	ILCdc	Ctsh
0	3.08329829081456	0.845	0.151	0	ILCdc	Ifitm2
0	3.06639297897578	0.874	0.131	0	ILCdc	Marcksl1
0	2.84096484867074	0.966	0.117	0	ILCdc	Ctss
0	2.72342079376867	0.767	0.059	0	ILCdc	Napsa
0	2.6154894551734	0.81	0.036	0	ILCdc	Cxcl16
0	2.58832097647528	0.809	0.09	0	ILCdc	Grasp
0	2.52094984164445	0.937	0.135	0	ILCdc	Tyrobp
0	2.51160942802474	0.977	0.589	0	ILCdc	Atox1
0	2.46898167906217	0.872	0.082	0	ILCdc	Cd83
0	2.45032238675342	0.984	0.603	0	ILCdc	Lsp1
0	2.30867357566595	0.989	0.584	0	ILCdc	Syngr2
0	2.23501303594742	0.625	0.014	0	ILCdc	H2-DMb2
0	2.1956310622005	0.705	0.025	0	ILCdc	Pkib
0	2.08507606829296	0.839	0.017	0	ILCdc	Spi1
0	2.03623828467816	0.766	0.009	0	ILCdc	Cd86
0	1.9950655072022	0.875	0.15	0	ILCdc	Clic4
0	1.96388435593348	0.74	0.019	0	ILCdc	Rogdi
0	1.864920421677	0.798	0.063	0	ILCdc	Plek
0	1.82302811608489	0.762	0.071	0	ILCdc	Pmaip1
0	1.68171916867957	0.656	0.016	0	ILCdc	Csf2rb
1.0935326188561e-307	1.4377288492504	0.613	0.009	1.94233263761221e-303	ILCdc	Ly86
1.43445589017009e-307	2.21609554588925	0.622	0.014	2.54788055212012e-303	ILCdc	Il4i1
5.29963219669796e-304	3.27166479023797	0.628	0.019	9.41320670777492e-300	ILCdc	Il1b
4.37892330484769e-302	2.93304450493204	0.676	0.046	7.77784357407046e-298	ILCdc	Cd63
1.54791511505564e-301	1.91604952263739	0.612	0.012	2.74940682736183e-297	ILCdc	Cacnb3
4.36615133139367e-300	2.04941644135613	0.97	0.356	7.75515799482144e-296	ILCdc	Ptms
3.97358645969046e-299	2.15828118775821	0.765	0.102	7.05788426970219e-295	ILCdc	H2-DMa
2.12632098188688e-296	1.52738601073077	0.692	0.05	3.77677132802747e-292	ILCdc	Bmp2k
1.4290360881045e-293	1.58460542608638	0.604	0.016	2.53825389969121e-289	ILCdc	Mreg
1.79576913506219e-290	2.00673102721825	0.607	0.017	3.18964513769746e-286	ILCdc	Cd200
9.57613060695079e-286	2.23059203219344	0.992	0.925	1.7009123184066e-281	ILCdc	Calm1
2.8288754403749e-282	2.15181296948291	0.971	0.465	5.0246485571939e-278	ILCdc	Ctsz
3.78384410850259e-282	1.29584421566823	0.603	0.021	6.7208639055223e-278	ILCdc	Ccdc88a
8.75294815818886e-279	1.88410953403153	0.996	0.968	1.55469865185751e-274	ILCdc	Ftl1
1.12142032789388e-277	1.27012432282971	0.59	0.017	1.99186678640511e-273	ILCdc	Ncf1
8.77506357260525e-276	1.876883094069	0.613	0.031	1.55862679176614e-271	ILCdc	H2-DMb1
6.48232896332441e-275	1.22158439883563	0.613	0.029	1.15139127046568e-270	ILCdc	Gpr137b
2.72752541326202e-270	1.83503415583697	1	0.997	4.84463063903599e-266	ILCdc	Actb
4.24861369749661e-269	1.68452464277234	0.551	0.01	7.54638764949349e-265	ILCdc	Anxa3
6.47350353855365e-269	4.71470182382067	0.847	0.285	1.1498236985179e-264	ILCdc	Fabp5
1.86953302951383e-263	2.51465795628158	0.951	0.421	3.32066456702247e-259	ILCdc	Anxa2
6.37666925604388e-259	2.20229880060309	0.965	0.467	1.13262399325851e-254	ILCdc	Basp1
1.0161697715585e-258	1.42287455604407	0.574	0.023	1.80492074824221e-254	ILCdc	Cbfa2t3
3.37242491015733e-258	1.71409103260654	0.656	0.068	5.99010112542144e-254	ILCdc	Lgmn
6.4990134552962e-257	1.15658292131295	0.576	0.025	1.15435476992971e-252	ILCdc	Lrrk1
7.83714612887671e-257	1.66508693261827	0.909	0.316	1.39203389541108e-252	ILCdc	Efhd2
2.04534718951229e-255	1.33187377184994	0.508	0.003	3.63294567801173e-251	ILCdc	Cacna1s
3.95915074973818e-255	1.15558046272301	0.65	0.059	7.03224356168496e-251	ILCdc	Skap2
4.18061151196766e-255	1.80235887983002	0.583	0.033	7.42560216755697e-251	ILCdc	Eno3
3.50645501087168e-254	1.05605545704799	0.53	0.01	6.22816539031027e-250	ILCdc	Tbc1d8
3.30754822255724e-250	0.936645659154572	0.511	0.006	5.87486715290617e-246	ILCdc	Pirb
2.81337715618001e-247	1.83793858258578	0.826	0.214	4.99712050480693e-243	ILCdc	Avpi1
1.70730941924771e-244	2.62276310018328	0.857	0.275	3.03252299046777e-240	ILCdc	Bcl2a1b
3.09282150674328e-242	0.98692779075501	0.545	0.021	5.49346956027742e-238	ILCdc	Syk
3.88542657365244e-241	1.47132619810932	0.694	0.102	6.90129468012147e-237	ILCdc	Rap2a
5.40142967835027e-239	1.88795458343171	0.857	0.296	9.59401939468574e-235	ILCdc	Iscu
1.22343469282718e-235	1.35139755705321	0.604	0.06	2.17306470139964e-231	ILCdc	Tctex1d2
1.41360965792445e-235	1.66637763205164	0.812	0.211	2.51085347440541e-231	ILCdc	Etv3
4.68584188558123e-234	1.80423972287934	0.492	0.011	8.32299235716938e-230	ILCdc	Bcl2a1a
2.33671303706455e-232	0.921108355522635	0.501	0.012	4.15046969643406e-228	ILCdc	Plekho1
3.88007937902935e-230	1.32105437098217	1	1	6.89179699303193e-226	ILCdc	Tmsb4x
6.37563291371066e-225	0.992239737521448	0.592	0.052	1.13243991813329e-220	ILCdc	Csf2ra
3.8437895058367e-224	2.07133538694138	0.664	0.109	6.82733892026715e-220	ILCdc	Tspan3
3.98973152810306e-224	1.12282234502386	0.484	0.012	7.08656114021666e-220	ILCdc	Batf3
5.13560058047564e-220	0.933210651588794	0.46	0.007	9.12185375104084e-216	ILCdc	Cd80
1.81151709848088e-218	2.23301230152233	0.894	0.426	3.21761667032174e-214	ILCdc	Tmem123
2.43692084080827e-217	1.77726101816307	0.937	0.498	4.32845879744364e-213	ILCdc	Rel
1.26424159076336e-216	1.47183570920549	0.807	0.199	2.24554591351388e-212	ILCdc	Malt1
2.90806401922915e-215	1.31463059783849	0.808	0.203	5.16530331095482e-211	ILCdc	St8sia4
3.90118856594735e-215	1.37369216551909	0.838	0.16	6.92929113083568e-211	ILCdc	Fcer1g
5.60716793730683e-215	1.14847916381329	0.499	0.024	9.95945169024439e-211	ILCdc	Ogfrl1
1.95024137831841e-213	1.4656124396439	0.461	0.012	3.46401873616915e-209	ILCdc	Plbd1
3.6704969243544e-213	1.39504029979055	0.568	0.057	6.51953663703829e-209	ILCdc	Gngt2
6.86671645186713e-213	1.01437062550231	0.995	0.978	1.21966617618064e-208	ILCdc	H3f3a
6.23314977460654e-209	0.786603731859493	0.445	0.008	1.10713206296561e-204	ILCdc	Flt3
1.16052446794537e-208	1.72656343913009	0.943	0.568	2.06132355996457e-204	ILCdc	Gpx1
7.30680909180723e-208	2.48453025277211	0.446	0.01	1.2978354308868e-203	ILCdc	Ccl22
2.73687333494267e-205	1.01637332671503	0.54	0.044	4.86123441752517e-201	ILCdc	Gcnt2
1.48453867535445e-203	0.91289287497978	0.513	0.033	2.63683759516458e-199	ILCdc	Nuak2
3.13575113211952e-203	1.10690791116469	0.576	0.071	5.5697211608707e-199	ILCdc	Anxa4
1.03676115583047e-202	2.99342002144205	0.664	0.126	1.84149516498608e-198	ILCdc	Ifitm3
1.10641326525589e-201	0.914552837474192	0.522	0.04	1.96521124174752e-197	ILCdc	Scpep1
7.93480285660433e-200	0.961275844872375	0.429	0.009	1.40937968339006e-195	ILCdc	Cd40
3.59781790796012e-198	0.80311216513784	0.427	0.008	6.39044416811876e-194	ILCdc	Grk3
3.87146168253827e-195	1.3270314654902	0.932	0.461	6.87649024052448e-191	ILCdc	Bri3
3.61473256040609e-194	0.983902474761313	0.492	0.035	6.4204879737933e-190	ILCdc	Spred1
6.0011350568481e-193	0.860632908134426	0.439	0.015	1.06592160879736e-188	ILCdc	Zbtb18
8.89320823599337e-193	1.24310073269808	0.574	0.077	1.57961164687714e-188	ILCdc	Unc93b1
1.42808685682541e-192	1.50517033572814	0.833	0.326	2.53656787509329e-188	ILCdc	Myo1g
3.42771943469756e-192	0.86329604686801	0.464	0.025	6.0883152599098e-188	ILCdc	Adap1
1.08912685944193e-191	1.05638614934624	0.444	0.018	1.93450712774075e-187	ILCdc	Nrp2
4.75223936677364e-191	2.08265215332202	0.398	0.004	8.44092756326335e-187	ILCdc	Zmynd15
6.92400122310279e-191	1.51626062935045	0.965	0.719	1.22984109724752e-186	ILCdc	Psmb8
5.55962203048311e-190	1.71858238232376	0.952	0.638	9.87500065054411e-186	ILCdc	Psme2
6.18694613412257e-189	1.00149885152275	0.388	0.002	1.09892537234285e-184	ILCdc	Nostrin
9.60173115171002e-189	1.41660000101273	0.426	0.015	1.70545948716673e-184	ILCdc	Cybb
6.42364694411299e-188	0.83873996178676	0.397	0.005	1.14096817021335e-183	ILCdc	Siglecg
1.81024627263293e-180	1.03039384154567	0.381	0.004	3.21535942945061e-176	ILCdc	Flrt3
2.18904357208943e-179	1.75600357074605	0.601	0.091	3.88817919274524e-175	ILCdc	Klrd1
2.68282893644475e-179	1.10302751855623	0.442	0.023	4.76524075691317e-175	ILCdc	Actn1
2.75375462224482e-179	1.20505618669581	0.41	0.013	4.89121896003124e-175	ILCdc	Tubb2b
2.83781002931402e-179	1.09574027692788	0.977	0.779	5.04051817406756e-175	ILCdc	Gabarap
4.73868109734199e-179	2.60649386447934	0.426	0.021	8.41684536509883e-175	ILCdc	Ifitm1
4.30746413078615e-177	0.949652308387044	0.522	0.059	7.65091778910235e-173	ILCdc	Ttyh3
2.32988908153293e-176	1.58655773612536	0.402	0.014	4.13834898661878e-172	ILCdc	Il1r2
2.95054841645443e-174	0.842178201913663	0.37	0.005	5.24076409730635e-170	ILCdc	Adgrg6
3.39057763754904e-172	1.50450912927496	0.858	0.403	6.02234399981461e-168	ILCdc	Relb
7.09940755824886e-172	1.14922131353551	0.593	0.108	1.26099677049616e-167	ILCdc	Sp140
5.59743931382082e-171	1.42289130469608	0.809	0.318	9.94217170920854e-167	ILCdc	Lmnb1
1.44673432420799e-170	1.27075975471496	0.98	0.818	2.56968950665824e-166	ILCdc	Cytip
5.0723089510904e-170	1.5753453682275	0.895	0.482	9.00943515892678e-166	ILCdc	Map4k4
1.59691130698187e-168	1.0392538285608	0.349	0.002	2.83643386346121e-164	ILCdc	Nudt17
1.8884573154819e-168	0.910886420889087	0.479	0.044	3.35427788375894e-164	ILCdc	Rassf3
4.39332342911625e-166	0.73644859776837	0.396	0.016	7.80342107479629e-162	ILCdc	Fam49a
5.53816862215069e-164	0.840967988366543	0.412	0.026	9.83689510666405e-160	ILCdc	Cpne2
5.84672211637711e-164	0.842132550029476	0.392	0.017	1.0384947823109e-159	ILCdc	Ptafr
2.37055948770121e-161	0.808154557964456	0.453	0.043	4.21058776205489e-157	ILCdc	Ggta1
3.77439686248951e-161	1.54755928510322	0.363	0.01	6.70408370715388e-157	ILCdc	Wfdc17
1.68143687334731e-160	0.924259349101882	0.587	0.113	2.98656817443948e-156	ILCdc	Cyfip1
4.91564805431019e-160	1.10565908661488	0.651	0.158	8.73117407406575e-156	ILCdc	Irf5
1.40441424007006e-159	1.38988246381739	0.628	0.141	2.49452057321244e-155	ILCdc	Arl5c
1.58469854357772e-157	1.61549750153076	0.882	0.51	2.81474155310275e-153	ILCdc	Lamp1
2.47976098412019e-157	0.703343382604817	0.444	0.039	4.40455145999428e-153	ILCdc	Phlpp1
4.72814349505492e-156	1.00579063606059	0.997	0.977	8.39812847591654e-152	ILCdc	Pfn1
1.9792296787358e-155	1.27552556781871	0.489	0.063	3.51550775537053e-151	ILCdc	Tcf4
1.17411853357428e-154	1.13852191639472	0.976	0.866	2.08546933933464e-150	ILCdc	Cyba
9.23329791110809e-154	0.768581403296296	0.451	0.047	1.64001837497102e-149	ILCdc	Ptprs
2.75511658903498e-153	0.625176718043073	0.326	0.003	4.89363808544393e-149	ILCdc	Sirpa
2.51895675071534e-152	1.62666303618524	0.343	0.009	4.47417098062058e-148	ILCdc	Cfp
4.15228306479406e-151	1.04851090694864	0.554	0.112	7.37528517968721e-147	ILCdc	Pmvk
2.20257847317069e-150	0.625307800571116	0.321	0.003	3.91221988404578e-146	ILCdc	Nav1
1.80885204063994e-149	1.73628652281098	0.92	0.609	3.21288299458466e-145	ILCdc	Rps27l
2.37568356801046e-149	0.945036033385953	0.459	0.058	4.21968915350018e-145	ILCdc	Hmgn3
9.28004925729763e-149	0.973968050981712	0.441	0.049	1.6483223490812e-144	ILCdc	Gnb4
1.60729045945537e-148	0.82519782863206	0.317	0.003	2.85486931408463e-144	ILCdc	H2-Eb2
4.61487706385354e-148	0.90150172487502	0.656	0.173	8.19694464081667e-144	ILCdc	Etv6
4.58937712690692e-147	0.70935784758267	0.458	0.055	8.15165165281206e-143	ILCdc	Mrtfa
1.49611307638508e-146	1.2832498052265	0.968	0.759	2.65739604627518e-142	ILCdc	Atp6v0c
2.11528293156104e-146	1.20487279018917	0.934	0.631	3.75716554303872e-142	ILCdc	Ostf1
1.00946131990769e-145	1.02070319169961	0.745	0.272	1.79300519642004e-141	ILCdc	Necap2
4.0055973918099e-145	0.905959472472662	0.896	0.361	7.11474208733275e-141	ILCdc	Litaf
1.12439908959366e-144	0.605790687392283	0.324	0.007	1.99715766293626e-140	ILCdc	Fnbp1l
5.72990923877614e-144	0.868752388347813	0.722	0.219	1.01774647899142e-139	ILCdc	Itgb1
1.73093351766842e-143	2.22879495297138	0.759	0.275	3.07448411408265e-139	ILCdc	Lgals3
2.58637151163765e-142	2.14222468159808	0.75	0.319	4.5939130789708e-138	ILCdc	Uap1
3.04886058725708e-142	0.988888602321997	0.456	0.06	5.41538617508602e-138	ILCdc	Mmp25
3.12326674959526e-142	1.27550178624807	0.972	0.819	5.5475464006311e-138	ILCdc	S100a11
3.22114378524535e-142	0.975178597990995	0.656	0.174	5.72139559135279e-138	ILCdc	Map3k1
1.94217782965519e-141	0.986264876115075	0.556	0.117	3.44969626103355e-137	ILCdc	Cmtr1
3.45763362910686e-141	0.935976094789535	0.616	0.151	6.1414488520196e-137	ILCdc	Map3k14
1.11979235622116e-140	0.97383649537131	0.943	0.557	1.98897518312002e-136	ILCdc	Iqgap1
1.47544879096897e-140	0.580729869389664	0.338	0.013	2.62069214251909e-136	ILCdc	App
3.10375286525269e-140	0.733164883360352	0.416	0.044	5.51288583926183e-136	ILCdc	Ift57
4.85587334888468e-140	0.756166980097343	0.301	0.003	8.62500224228896e-136	ILCdc	A530032D15Rik
6.17871688970271e-140	1.07700910652246	0.434	0.052	1.097463693949e-135	ILCdc	Tnip3
5.9290674540605e-138	0.810180699347708	0.298	0.004	1.05312096119023e-133	ILCdc	Rnase6
6.96723402038515e-138	1.15315841482246	0.925	0.603	1.23752010670081e-133	ILCdc	Gdi2
1.2152893592266e-137	0.676379431625284	0.287	0.001	2.15859695985829e-133	ILCdc	Mcemp1
1.76877807427739e-135	1.05897642963288	0.651	0.185	3.14170361553149e-131	ILCdc	Cd274
8.20512154556499e-135	0.525477250683321	0.296	0.005	1.45739368892325e-130	ILCdc	Rassf4
5.0262861684743e-134	1.24943024011923	0.87	0.458	8.92768949244405e-130	ILCdc	Wnk1
4.46103165882963e-133	0.729778886079222	0.3	0.007	7.92368443241319e-129	ILCdc	Aif1
8.00572105050663e-133	0.596383744836014	0.341	0.02	1.42197617299099e-128	ILCdc	Tmem106a
8.63758799730319e-132	1.36131007300594	0.957	0.742	1.53420838008099e-127	ILCdc	Npc2
9.09049831229419e-132	0.984389458917463	0.305	0.009	1.61465431022969e-127	ILCdc	Ms4a6c
9.51245306202761e-132	0.949219741604553	0.686	0.229	1.68960191287734e-127	ILCdc	Slc6a6
4.62104807633424e-131	1.00146972447861	0.478	0.082	8.20790559318487e-127	ILCdc	Rap2b
1.86932247986449e-130	0.893174602834826	0.373	0.034	3.3202905887353e-126	ILCdc	Ccnd1
5.5545018242309e-130	0.562501095556224	0.302	0.009	9.86590614019893e-126	ILCdc	Sowahc
6.39000404501723e-130	1.2733377669108	0.842	0.433	1.13499251847596e-125	ILCdc	Rnh1
6.66414606985795e-130	1.69327007291112	0.406	0.054	1.18368562492817e-125	ILCdc	Alox5ap
9.75855568108445e-130	0.852633150740481	0.458	0.072	1.73331466007422e-125	ILCdc	Phf11b
1.68164917497009e-128	1.13967824642434	0.882	0.503	2.98694526458187e-124	ILCdc	Atp6v0b
1.73929268392752e-126	0.567960466178628	0.296	0.009	3.08933166519207e-122	ILCdc	Tmcc3
1.78649085959704e-126	1.66416857592267	0.845	0.594	3.17316506481626e-122	ILCdc	Tmem176a
2.08209757797093e-126	0.944118101825817	0.288	0.007	3.69822171799196e-122	ILCdc	Pld4
1.87266353057534e-125	0.888919456973734	0.666	0.221	3.32622496300792e-121	ILCdc	Stx7
5.60050779455546e-125	1.24365809058984	0.384	0.041	9.9476219446894e-121	ILCdc	Id3
7.73394598296401e-125	0.561136980282461	0.276	0.004	1.37370348549407e-120	ILCdc	Fgr
1.84054480807225e-124	0.786901455212469	0.609	0.166	3.26917568809793e-120	ILCdc	Mvp
6.89032951311769e-124	1.22912593095973	0.965	0.809	1.22386032811996e-119	ILCdc	Tspo
1.00547356932317e-123	0.749095934099723	0.274	0.004	1.78592215383181e-119	ILCdc	Slc7a11
1.82629765822438e-123	1.03236345294922	0.886	0.512	3.24386990053813e-119	ILCdc	Erp29
2.5089893706155e-123	0.705400821449422	0.37	0.039	4.45646692008725e-119	ILCdc	Poglut1
5.59533959512808e-123	1.12614229952037	0.737	0.294	9.9384421888665e-119	ILCdc	Pik3r1
2.75038701648594e-122	1.16436848265967	0.635	0.21	4.88523741868233e-118	ILCdc	Ktn1
1.34438303136495e-121	1.11374814272291	0.776	0.362	2.38789314031042e-117	ILCdc	Psmb9
1.5751560359423e-121	0.520531591973549	0.293	0.011	2.79779215104072e-117	ILCdc	Sema7a
1.8055543894012e-121	0.797433931313352	0.393	0.05	3.20702570645442e-117	ILCdc	Specc1
2.4039133295393e-121	0.812607390787352	0.316	0.019	4.26983085592771e-117	ILCdc	Wnt11
2.68982183802154e-121	1.22391468465468	0.812	0.37	4.77766154869386e-117	ILCdc	Nr4a3
4.5773226372122e-121	0.936724019602874	0.92	0.58	8.13024046821631e-117	ILCdc	Atp6v1g1
5.48731803688024e-121	0.961330449832169	0.621	0.194	9.74657429710667e-117	ILCdc	Lactb
6.76946862417421e-121	0.496926335023484	0.264	0.003	1.20239301702582e-116	ILCdc	Hfe
5.57700715744877e-120	0.573556884620761	0.329	0.024	9.9058801130605e-116	ILCdc	Cers6
1.32113060838654e-119	0.878849300436902	0.958	0.715	2.34659218661617e-115	ILCdc	Clta
1.41342223973024e-119	0.631032901674369	0.375	0.042	2.51052058220886e-115	ILCdc	Rasa4
1.605237143998e-119	0.504805663366177	0.281	0.009	2.85122221516924e-115	ILCdc	Nectin1
2.10735060922171e-119	0.651491664870259	0.336	0.027	3.7430761520996e-115	ILCdc	Csf2rb2
5.0178801801263e-119	0.698566440261581	0.506	0.108	8.91275877594033e-115	ILCdc	Pip4k2a
1.63219226747293e-118	0.672744082383559	0.429	0.071	2.89909990548542e-114	ILCdc	Pgap2
6.52622338839012e-118	0.871528587955207	0.536	0.132	1.15918779824585e-113	ILCdc	Casp3
8.68571440753848e-118	0.613109085442366	0.399	0.052	1.54275659306698e-113	ILCdc	Tmem131l
3.35076673463244e-117	0.973727013390518	0.719	0.284	5.95163187405413e-113	ILCdc	Fyn
5.08464604505398e-117	0.705228692507139	0.288	0.013	9.03134830522489e-113	ILCdc	Slc4a8
5.52005746507407e-117	1.05474668965368	0.831	0.436	9.80472606946456e-113	ILCdc	Vamp8
1.17682974322035e-116	0.899255684115287	0.972	0.786	2.09028498990799e-112	ILCdc	Cd47
3.32679663945276e-116	0.701288925550924	0.417	0.064	5.90905619099598e-112	ILCdc	Filip1l
3.43677097838684e-116	0.582905831064834	0.363	0.04	6.1043926118107e-112	ILCdc	Plekhm2
4.15062969512064e-116	0.820452316364843	0.545	0.138	7.37234846447329e-112	ILCdc	Prkcd
7.3523439106205e-116	0.607140090238663	0.262	0.005	1.30592332540441e-111	ILCdc	Tnfaip2
1.35031289108795e-115	0.966530651345868	0.643	0.214	2.39842575715043e-111	ILCdc	Swap70
2.11675265582621e-115	0.467196062492	0.254	0.004	3.75977606727852e-111	ILCdc	Htr7
4.65881049761224e-114	0.495071123292157	0.296	0.016	8.27497920585885e-110	ILCdc	Gm38115
1.33107904129548e-113	1.05689858954974	0.925	0.62	2.36426259314903e-109	ILCdc	Mpc1
3.16504497274396e-113	0.951769753090705	0.692	0.241	5.62175288058782e-109	ILCdc	Mt1
3.54141996550546e-113	0.961614900315972	0.25	0.004	6.29027014273079e-109	ILCdc	Il1rn
3.73355671854002e-112	0.985796842483224	0.7	0.275	6.63154344347079e-108	ILCdc	Ptpn1
3.88854610823758e-112	0.775293805383157	0.561	0.154	6.90683559745159e-108	ILCdc	Uvrag
5.73300944546132e-112	0.487740820752034	0.311	0.022	1.01829713770284e-107	ILCdc	Slamf7
2.69848738991871e-111	0.898528102937604	0.919	0.635	4.7930533019736e-107	ILCdc	Atp6v0e
7.67046177906177e-111	0.6462587790511	0.265	0.009	1.36242742119695e-106	ILCdc	Fcgrt
9.84680967252713e-111	0.809448559364892	0.595	0.186	1.74899033403427e-106	ILCdc	Snap23
1.16148464837226e-110	0.690307898337358	0.301	0.021	2.0630290324388e-106	ILCdc	Cd68
1.2808998683658e-110	1.29714800035891	0.85	0.494	2.27513434619134e-106	ILCdc	Bcl2a1d
2.21171868847658e-110	0.566104879021307	0.25	0.005	3.9284547344721e-106	ILCdc	Adam23
2.31295530723306e-110	1.05356839796274	0.74	0.326	4.10827121670737e-106	ILCdc	Pcgf5
1.22347885216542e-109	0.803412368623922	0.755	0.321	2.17314313721621e-105	ILCdc	Ikbkb
1.69633855912261e-109	1.5157023255592	0.717	0.293	3.01303654871358e-105	ILCdc	Ccl5
2.22996007101596e-109	1.6668129034262	0.53	0.132	3.96085507813855e-105	ILCdc	Ifi27l2a
1.39265119796203e-108	0.64757899053108	0.368	0.05	2.47362705782015e-104	ILCdc	Vdr
2.57440090535581e-108	0.507973607699563	0.305	0.025	4.57265088809299e-104	ILCdc	Erlin1
4.78585986501859e-108	0.735128214129849	0.389	0.061	8.50064429224603e-104	ILCdc	Ube2l6
1.14697348241522e-107	0.673369851291016	0.559	0.155	2.03725429946592e-103	ILCdc	Zmiz2
2.22322863206567e-107	1.66220398585234	0.666	0.269	3.94889869627505e-103	ILCdc	Epsti1
2.55491599343339e-106	0.938743634095703	0.656	0.257	4.53804178753639e-102	ILCdc	Psmg4
1.48555747262049e-105	0.74162147056812	0.527	0.136	2.63864718286851e-101	ILCdc	Rest
3.29985500184359e-105	0.83509045839677	0.655	0.255	5.86120245427458e-101	ILCdc	Adprh
3.55410046594876e-105	0.581345506781751	0.436	0.082	6.31279324761818e-101	ILCdc	Foxp4
4.14764141338139e-105	0.886381923824888	0.631	0.227	7.36704067844803e-101	ILCdc	Ctsc
4.83409348592706e-105	0.629698323776047	0.403	0.069	8.58631684970365e-101	ILCdc	Tmem131
5.43313001623645e-105	0.562727232580729	0.287	0.02	9.65032553483918e-101	ILCdc	Ly75
6.70765638052931e-105	1.21473066048542	0.64	0.243	1.19141392630962e-100	ILCdc	Rilpl2
7.23034647677227e-105	1.78479793521004	0.259	0.012	1.28425414120429e-100	ILCdc	Ccl17
1.16430714807941e-104	0.771532794736231	0.593	0.188	2.06804235641864e-100	ILCdc	Polb
2.2337274631203e-103	0.545259838716341	0.449	0.083	3.96754671999427e-99	ILCdc	Il21r
2.33143634527309e-103	0.504705154191143	0.391	0.065	4.14109723647407e-99	ILCdc	Gsn
1.73448761747623e-102	0.785010609634251	0.666	0.263	3.08079690616128e-98	ILCdc	Rala
2.43501180481184e-102	1.23002058709269	0.847	0.505	4.3250679677068e-98	ILCdc	Tuba1a
6.19323743394106e-102	0.467071651577676	0.3	0.026	1.10004283301661e-97	ILCdc	Alcam
1.3642692404689e-101	0.556751902091431	0.322	0.035	2.42321502492086e-97	ILCdc	Stk38l
1.60933897783693e-101	1.06640024367219	0.823	0.48	2.85850789243395e-97	ILCdc	Cnn2
2.98053411183808e-101	0.622328852804587	0.372	0.058	5.29402468944679e-97	ILCdc	Plxnc1
4.43214345638511e-101	0.888915428779277	0.954	0.787	7.87237320723124e-97	ILCdc	Psme1
2.02417672247491e-100	1.06991093335991	0.465	0.112	3.59534269445993e-96	ILCdc	Ndrg1
2.63943104487446e-100	0.896180739962638	0.817	0.435	4.68815742190601e-96	ILCdc	Cox17
1.23413269338961e-99	0.458210469508787	0.265	0.017	2.19206648999862e-95	ILCdc	Tmem120b
8.65161878560796e-99	0.502986192707391	0.341	0.046	1.53670052869969e-94	ILCdc	5031439G07Rik
1.11017644600861e-98	0.566977367398687	0.302	0.03	1.9718954034005e-94	ILCdc	Pfkfb3
5.37994263435147e-98	0.635778264359169	0.338	0.044	9.55585410713508e-94	ILCdc	Ankrd33b
1.4146374788897e-97	1.8707105356967	0.594	0.248	2.51267909000388e-93	ILCdc	Gyg
1.02950123223738e-96	1.00103835480457	0.831	0.469	1.82860008870003e-92	ILCdc	Foxp1
4.71562177577648e-96	1.41621298855132	0.599	0.219	8.37588739813419e-92	ILCdc	Irf8
8.30296760230389e-96	0.620541218900323	0.424	0.089	1.47477310552122e-91	ILCdc	Mbtd1
8.63930656202092e-96	0.725657926132797	0.594	0.214	1.53451363154616e-91	ILCdc	Rsu1
1.25143126870716e-95	0.589949821725999	0.424	0.087	2.22279221947765e-91	ILCdc	Asap1
2.31070583858243e-95	0.837817261649302	0.719	0.331	4.10427571049012e-91	ILCdc	Mrpl14
1.74082905256524e-94	1.30028683605043	0.839	0.636	3.09206056316638e-90	ILCdc	Tmem176b
4.81376244685828e-94	1.38444277768467	0.928	0.779	8.55020485810967e-90	ILCdc	S100a4
7.11310403899879e-93	0.833890845094436	0.537	0.172	1.26342953940696e-88	ILCdc	Stat1
4.63406130450507e-92	0.726813515933423	0.652	0.267	8.23101968906191e-88	ILCdc	Scamp2
5.76244392566407e-92	0.504189841964168	0.321	0.043	1.02352529007645e-87	ILCdc	Dusp3
2.42051735695623e-91	0.772782297267524	0.483	0.137	4.29932292942565e-87	ILCdc	Hsf2
1.00032929546009e-90	0.630832682955921	0.54	0.165	1.77678489459621e-86	ILCdc	Stxbp3
1.47199494189108e-90	0.595703118991115	0.48	0.128	2.61455741578693e-86	ILCdc	Synj1
2.30749040892878e-90	0.635036620521046	0.989	0.898	4.09856446433931e-86	ILCdc	Cdc42
3.20859365114751e-90	0.901076806211438	0.268	0.024	5.69910404316821e-86	ILCdc	Mef2c
3.44634174629447e-90	0.661391514168805	0.971	0.85	6.12139220976824e-86	ILCdc	Gnai2
3.66381600514249e-89	0.73928175929197	0.497	0.144	6.5076699883341e-85	ILCdc	Trim25
5.33986442242322e-89	0.67880380507109	0.425	0.104	9.48466718710812e-85	ILCdc	Dstn
1.5006040986934e-88	0.581422495471565	0.439	0.112	2.66537300009922e-84	ILCdc	Ptcd2
1.66164163701722e-88	0.573869379641483	0.427	0.103	2.95140787566999e-84	ILCdc	Stx12
4.1440997069303e-88	0.507613252364123	0.345	0.059	7.36074989944961e-84	ILCdc	Dpp4
5.51744165076801e-88	0.477285999012106	0.353	0.06	9.80007986009414e-84	ILCdc	Sgpl1
7.40574687571705e-88	0.728151489854097	0.42	0.104	1.31540876006486e-83	ILCdc	Tmem39a
2.8086761269148e-87	0.623786965748141	0.449	0.116	4.98877053662607e-83	ILCdc	Asah1
1.17664295335194e-86	0.829449598053137	0.587	0.209	2.08995321374372e-82	ILCdc	Tubb2a
1.99613061663408e-86	0.548618774261005	0.412	0.1	3.54552720126545e-82	ILCdc	Bri3bp
2.27079183940691e-86	0.720454029053424	0.341	0.06	4.03338046515455e-82	ILCdc	Ncoa7
3.82187344395051e-86	0.636531173773394	0.488	0.139	6.78841161114489e-82	ILCdc	Rras2
4.10993815709017e-86	0.848266510397537	0.965	0.836	7.30007215462357e-82	ILCdc	Mcl1
1.35629805995834e-85	0.74496192949893	0.413	0.103	2.40905661409801e-81	ILCdc	Dnajc12
1.49973327914276e-85	0.473811935926997	0.348	0.06	2.66382625041337e-81	ILCdc	Zbtb46
2.13736588684543e-85	0.945762827904734	0.716	0.354	3.79638928821484e-81	ILCdc	Pcyt1a
2.58281328180618e-85	0.461451152864143	0.362	0.067	4.58759295114413e-81	ILCdc	Arhgef2
3.31279794117731e-85	0.43618587041147	0.283	0.032	5.88419170311914e-81	ILCdc	Ptprj
4.25963489071832e-85	0.826354820777265	0.857	0.516	7.56596349289389e-81	ILCdc	Anxa5
4.39715094846752e-85	0.710355801758989	0.944	0.651	7.81021951466801e-81	ILCdc	Ywhae
6.53656970321434e-85	0.937642672891056	0.728	0.35	1.16102551068493e-80	ILCdc	Birc2
2.87203429989391e-84	0.702573196857358	0.823	0.441	5.10130732347157e-80	ILCdc	Spag9
2.97394763888685e-83	0.710126514565337	0.415	0.097	5.28232579619082e-79	ILCdc	Zeb2
2.55554721335064e-82	0.589249796288228	0.984	0.881	4.53916296035341e-78	ILCdc	Arpc2
9.86371987381796e-82	0.720060371639243	0.951	0.788	1.75199392398755e-77	ILCdc	Arpc1b
5.73918040607977e-81	0.920364624170851	0.742	0.377	1.01939322372789e-76	ILCdc	Ass1
6.44509090559476e-81	0.925123205837869	0.578	0.227	1.14477704665174e-76	ILCdc	Nsmce3
1.01000584161639e-80	0.427450371157881	0.264	0.031	1.79397237587904e-76	ILCdc	Pot1b
1.82572727708666e-80	0.664130876327511	0.642	0.273	3.24285678956132e-76	ILCdc	Prcp
2.2265568720268e-80	1.15840322946619	0.963	0.883	3.95481031609401e-76	ILCdc	Crip1
3.88596625567108e-80	0.657079510143273	0.991	0.924	6.90225326332297e-76	ILCdc	Cfl1
1.46523304693085e-79	0.717705920470196	0.938	0.705	2.60254693795857e-75	ILCdc	Grb2
2.19821605275372e-79	0.802687573795866	0.632	0.274	3.90447135290115e-75	ILCdc	Cflar
3.9889431115988e-79	0.655313364845315	0.636	0.271	7.08516075482179e-75	ILCdc	Cdc42se1
1.17597717278171e-78	0.677122781092923	0.829	0.473	2.08877065429487e-74	ILCdc	Rtn4
1.33296997765062e-78	0.546622011125602	0.374	0.082	2.36762127430302e-74	ILCdc	Osgin2
1.79447617862356e-78	0.660338473377297	0.306	0.051	3.18734858847117e-74	ILCdc	Insl6
1.82724248681746e-78	0.694805696078182	0.834	0.48	3.24554810508517e-74	ILCdc	M6pr
2.07351309837304e-78	0.418274368413525	0.306	0.049	3.6829739653302e-74	ILCdc	Tnip2
2.61741994597417e-78	0.70357120150052	0.681	0.296	4.64906130803931e-74	ILCdc	Snhg15
8.54528336783728e-78	0.740434444898791	0.85	0.543	1.51781323179526e-73	ILCdc	Fam49b
1.07455506825496e-77	0.557835721500516	0.431	0.117	1.90862471223446e-73	ILCdc	Dok1
1.4879534979263e-77	0.421321465941639	0.298	0.047	2.6429030030167e-73	ILCdc	Rassf2
2.25046156692115e-77	0.79738458565592	0.694	0.328	3.99726983516535e-73	ILCdc	Itga4
2.54007143180898e-77	1.04430485762729	0.723	0.407	4.51167487717911e-73	ILCdc	Spint2
4.23614939826615e-77	0.488266545087649	0.422	0.104	7.52424856120034e-73	ILCdc	Fam117b
6.0927209645003e-77	0.617225557216539	0.539	0.192	1.08218909771454e-72	ILCdc	Lamp2
1.21486438820949e-76	0.480257883233927	0.382	0.093	2.15784212633769e-72	ILCdc	Cnpy3
1.73314554949366e-76	0.683931453566814	0.941	0.644	3.07841312501065e-72	ILCdc	Psma7
3.42739389218986e-76	0.625726630275593	0.607	0.25	6.08773703130763e-72	ILCdc	Ube2f
4.60728537465807e-76	0.748005068393727	0.906	0.645	8.18346028246767e-72	ILCdc	Pgls
7.24636697730532e-76	0.380093116066613	0.264	0.033	1.28709970250897e-71	ILCdc	Snx10
7.75989798253363e-76	0.703446678488269	0.858	0.523	1.37831307965762e-71	ILCdc	Pde4b
1.02655640602678e-75	0.70034560528552	0.458	0.143	1.82336948838476e-71	ILCdc	Tpm1
1.77395832923061e-75	0.559523908795196	0.379	0.097	3.15090478437941e-71	ILCdc	Pepd
2.15664791935436e-75	0.664785619304897	0.933	0.661	3.83063803435721e-71	ILCdc	Sh3glb1
3.1701014323815e-75	0.635946950989497	0.507	0.178	5.63073416419602e-71	ILCdc	Gsto1
5.12403985702084e-75	0.576447740987542	0.984	0.868	9.10131959404042e-71	ILCdc	Gng5
6.38530590351509e-75	0.570669254573624	0.455	0.14	1.13415803458235e-70	ILCdc	Ccdc50
9.31830334140115e-75	0.427273588803422	0.287	0.045	1.65511703949967e-70	ILCdc	Vwa5a
2.73589435245425e-74	0.57434055913656	0.493	0.17	4.85949554882923e-70	ILCdc	Spr
3.84353031475478e-74	0.580801333626882	0.466	0.145	6.82687854506743e-70	ILCdc	Rftn1
4.71743522253625e-74	0.809963358986943	0.819	0.473	8.37910844226888e-70	ILCdc	Atpif1
7.11301362431049e-74	0.579667356102919	0.474	0.154	1.26341347995003e-69	ILCdc	Pigyl
1.10875101767675e-73	0.719705294084991	0.936	0.697	1.96936355759745e-69	ILCdc	Arpc5
2.05336050738742e-73	1.18933350337139	0.765	0.493	3.64717893322153e-69	ILCdc	Gng10
2.68681853391932e-73	0.553722745310323	0.526	0.196	4.7723270799475e-69	ILCdc	Gosr2
4.61791577321947e-73	0.534076281788012	0.522	0.181	8.20234199639242e-69	ILCdc	Rbbp8
5.02237106031892e-73	0.54602506841912	0.517	0.17	8.92073547733847e-69	ILCdc	Ptger4
6.90626312168145e-73	0.442373080256421	0.307	0.057	1.22669045567306e-68	ILCdc	Sinhcaf
1.29492785809973e-72	0.505644446642662	0.281	0.045	2.30005086155675e-68	ILCdc	Net1
1.6413591351948e-72	0.586379679813896	0.316	0.065	2.915382095933e-68	ILCdc	Casp6
1.80157309348087e-72	0.673844312894398	0.694	0.334	3.19995412864072e-68	ILCdc	Dapp1
2.46702442460254e-72	0.488341245666632	0.678	0.27	4.38192878297904e-68	ILCdc	Arl4c
3.57052720340585e-72	0.417689749420538	0.37	0.087	6.34197041868947e-68	ILCdc	Lpp
1.14259325802236e-71	1.01614697088845	0.381	0.098	2.02947414489932e-67	ILCdc	Plk2
1.17521254967779e-71	0.704768446138051	0.67	0.316	2.08741253073768e-67	ILCdc	Smim3
1.71960780385334e-71	0.43167879625776	0.314	0.059	3.05436738120431e-67	ILCdc	Ext1
5.15122515021497e-71	0.376015414052591	0.25	0.032	9.14960611181182e-67	ILCdc	Sh3bp4
5.76400808192359e-71	0.639525212644906	0.564	0.23	1.02380311551127e-66	ILCdc	Ctnna1
6.0325005645373e-71	0.561232534776177	0.606	0.247	1.07149275027312e-66	ILCdc	Qk
8.22075315121457e-71	0.63813956474866	0.614	0.27	1.46017017471873e-66	ILCdc	Tap1
1.17220611368877e-70	0.585884133961486	0.943	0.706	2.082072499134e-66	ILCdc	Arhgdia
1.33741210084255e-70	0.564750612194549	0.417	0.128	2.37551137351654e-66	ILCdc	Hax1
3.01873210073242e-70	0.731691707348041	0.885	0.588	5.36187195732093e-66	ILCdc	Ywhah
3.84696402028383e-70	0.418094843741174	0.329	0.067	6.83297749282814e-66	ILCdc	Fam241a
4.35418382843514e-70	0.733019264831566	0.822	0.501	7.7339013160665e-66	ILCdc	Ehd1
4.37173492250446e-70	0.817103776461478	0.582	0.241	7.76507556935242e-66	ILCdc	Gm45716
5.55168563962032e-70	0.608294073040459	0.417	0.128	9.86090403309361e-66	ILCdc	Mthfd2
1.25389159838845e-69	0.362416452148424	0.267	0.039	2.22716225705756e-65	ILCdc	Pvr
1.87798255527971e-69	0.666838769050026	0.642	0.285	3.33567261468783e-65	ILCdc	Foxn3
3.2903560154241e-69	0.6434504231332	0.482	0.179	5.84433035459628e-65	ILCdc	Htra2
3.46653831601729e-69	0.755134815970035	0.885	0.562	6.1572653569099e-65	ILCdc	Calm3
4.38319567628841e-69	0.62576386559038	0.693	0.339	7.78543216022347e-65	ILCdc	Zyx
6.0907471721323e-69	0.508284170613661	0.508	0.182	1.08183851271414e-64	ILCdc	Wipf1
1.99627588666534e-68	0.644123950240094	0.826	0.48	3.54578522989498e-64	ILCdc	Tpm4
3.07269700800606e-68	0.449701118436846	0.276	0.049	5.45772442562036e-64	ILCdc	Tmem19
1.07643322808892e-67	0.444894760753266	0.305	0.061	1.91196069973153e-63	ILCdc	Ssh1
1.46728350724968e-67	0.567060822476777	0.504	0.178	2.60618896557688e-63	ILCdc	Lyn
1.57922400410136e-67	0.401611657923018	0.317	0.065	2.80501767608483e-63	ILCdc	Pdlim5
6.90606425382434e-67	0.663608979281253	0.491	0.186	1.22665513276428e-62	ILCdc	Mrpl38
7.96520302399193e-67	0.659684297330391	0.573	0.242	1.41477936112145e-62	ILCdc	Txnrd1
1.15166099100579e-66	0.424415051251729	0.332	0.073	2.04558025222448e-62	ILCdc	Kif21b
1.54484754687544e-66	0.45980402987453	0.288	0.053	2.74395821276016e-62	ILCdc	Acsl1
1.67040353266961e-66	0.684531883616531	0.802	0.495	2.96697075472777e-62	ILCdc	Tapbp
1.83141637715665e-66	0.357655482053225	0.272	0.045	3.25296176910563e-62	ILCdc	Ece1
4.1610279359161e-66	0.652344040611127	0.906	0.635	7.39081781977417e-62	ILCdc	Brk1
6.9294640198186e-65	0.407274658925538	0.348	0.085	1.23081139920018e-60	ILCdc	Limd1
9.54036658867338e-65	0.869893946936645	0.638	0.32	1.69455991348017e-60	ILCdc	Rgs10
1.04834411013871e-64	0.571149822048931	0.593	0.261	1.86206880842837e-60	ILCdc	Fam174a
1.71104266651003e-64	0.485880994889564	0.465	0.153	3.03915398425512e-60	ILCdc	Baz2b
1.88249892860554e-64	0.364376257065121	0.305	0.063	3.34369459698916e-60	ILCdc	Plekha1
3.41036302786485e-64	0.767977380740839	0.948	0.755	6.05748681009354e-60	ILCdc	Ucp2
3.93027389636857e-64	0.532579814498866	0.436	0.143	6.98095249472986e-60	ILCdc	Nampt
1.1000672262273e-63	0.585569791468948	0.597	0.272	1.95393940722494e-59	ILCdc	Edem1
2.64488826327724e-63	0.392498404394539	0.252	0.042	4.69785053323303e-59	ILCdc	Mcub
2.96766812754334e-63	0.607938318848263	0.877	0.607	5.27117212814248e-59	ILCdc	Dazap2
6.2569277827487e-63	0.542895177384095	0.498	0.192	1.11135551277182e-58	ILCdc	Alkbh6
6.9806459520793e-63	0.351320741074832	0.344	0.085	1.23990233400832e-58	ILCdc	Fbxw11
8.69060186523091e-63	0.5342094367301	0.664	0.315	1.54362470330231e-58	ILCdc	Hcfc1r1
1.19563818193179e-62	0.465843484416773	0.379	0.113	2.12369253874725e-58	ILCdc	Colgalt1
1.99558261840936e-62	0.314499419328868	0.262	0.044	3.54455384681871e-58	ILCdc	Wdr91
2.3287381406037e-62	0.460665215463456	0.415	0.129	4.13630468534029e-58	ILCdc	Taok3
2.63052144706369e-62	0.47207323111252	0.989	0.958	4.67233219427452e-58	ILCdc	Serf2
1.42252200927082e-61	0.662672591198447	0.564	0.229	2.52668359286683e-57	ILCdc	Cenpa
1.81314412074092e-61	0.575286505309023	0.996	0.992	3.22050658726002e-57	ILCdc	Actg1
2.42062746868694e-61	0.80610908791953	0.882	0.619	4.29951850988174e-57	ILCdc	Taldo1
2.77075230485271e-61	0.436044934410697	0.388	0.11	4.92141024387938e-57	ILCdc	Arrdc4
5.64152218515957e-61	0.49501629308786	0.977	0.885	1.00204717052804e-56	ILCdc	Rhoa
7.45914086070723e-61	1.32787578307852	0.764	0.468	1.32489259967882e-56	ILCdc	Bst2
1.3712305581178e-60	0.680403805222101	0.396	0.125	2.43557971732884e-56	ILCdc	Cd24a
1.39795155483892e-60	0.510807939458261	0.499	0.195	2.48304155170489e-56	ILCdc	Auh
2.08122358463737e-60	0.441849678700968	0.416	0.13	3.6966693310329e-56	ILCdc	Aftph
2.43836682095417e-60	0.524649125740356	0.53	0.217	4.3310271473788e-56	ILCdc	Reep3
2.57024721490662e-60	0.566832155756451	0.518	0.212	4.56527310311714e-56	ILCdc	Rab9
2.92812395283464e-60	0.374698349863969	0.257	0.047	5.20093376502489e-56	ILCdc	Plxnd1
3.54735473407503e-60	0.406767107579791	0.312	0.073	6.30081147866408e-56	ILCdc	Pip5k1c
3.76838241555989e-60	0.504047950400906	0.449	0.153	6.69340084651748e-56	ILCdc	Gabarapl1
5.33021004760487e-60	0.518164643102254	0.322	0.08	9.46751908655577e-56	ILCdc	Evi2a
6.95667756762837e-60	0.587666251319901	0.944	0.768	1.23564506956215e-55	ILCdc	Supt4a
9.67329046728789e-60	0.616684655780519	0.742	0.425	1.71816985279967e-55	ILCdc	Snx20
1.04955804524355e-59	0.537336511349289	0.463	0.166	1.86422499996159e-55	ILCdc	Trafd1
3.98414819675265e-59	0.539546408824135	0.676	0.33	7.07664402707205e-55	ILCdc	Nfkbie
6.78658818177859e-59	0.57991551691708	0.621	0.302	1.20543379284751e-54	ILCdc	Chp1
9.87826104575351e-59	0.489521663037608	0.982	0.861	1.75457672694674e-54	ILCdc	Sem1
1.9718862133641e-58	0.506507990197624	0.588	0.273	3.50246429217731e-54	ILCdc	Lamtor1
7.32282707868054e-58	0.387970534464184	0.279	0.06	1.30068054571524e-53	ILCdc	Gypc
1.46241946999844e-57	0.561680320082474	0.678	0.355	2.59754946261122e-53	ILCdc	Smim14
1.90570802935688e-57	0.37541755672562	0.308	0.075	3.38491860174369e-53	ILCdc	Mfhas1
3.46022060006806e-57	0.463430359271129	0.531	0.222	6.1460438298409e-53	ILCdc	Hivep1
7.82948114399811e-57	0.534232243441768	0.717	0.387	1.39067244079694e-52	ILCdc	Tbcb
9.11123983353434e-57	0.603525191779333	0.838	0.564	1.61833841923237e-52	ILCdc	Rab21
1.64305835204356e-56	0.515810662124796	0.397	0.138	2.91840024489978e-52	ILCdc	Mthfs
3.37722654822453e-56	0.538192818972457	0.298	0.075	5.99862979495641e-52	ILCdc	Ptpn6
4.02558712339589e-56	0.445679512977288	0.389	0.124	7.15024784857578e-52	ILCdc	Mllt6
5.21209643712215e-56	0.352518359475428	0.277	0.064	9.25772569161636e-52	ILCdc	Plin3
6.01419652678112e-56	0.726117963341968	0.786	0.492	1.06824158708686e-51	ILCdc	Ppdpf
7.56018348172614e-56	0.6470655898773	0.643	0.347	1.3428397900242e-51	ILCdc	Atp6ap2
8.07506420742266e-56	1.05214092892964	0.939	0.797	1.43429290452241e-51	ILCdc	Vim
8.79656515508502e-56	0.31430143020639	0.259	0.051	1.5624459028462e-51	ILCdc	Dleu2
1.89738198905091e-55	0.423337761104107	0.367	0.115	3.37012988895223e-51	ILCdc	Ptov1
1.90690775708399e-55	0.547885227825173	0.571	0.266	3.38704955813259e-51	ILCdc	Tank
2.16329619849938e-55	0.543511543684816	0.837	0.53	3.8424467077746e-51	ILCdc	Bax
4.43734537572824e-55	0.485130568309103	0.448	0.166	7.8816128563685e-51	ILCdc	Ccser2
1.52751183851583e-54	0.581696962741526	0.85	0.577	2.71316652757182e-50	ILCdc	Akr1a1
1.61807801050209e-54	0.461393395546852	0.492	0.191	2.87403016225382e-50	ILCdc	Arl8a
2.53035795961417e-54	0.488930388412138	0.338	0.1	4.4944218078667e-50	ILCdc	Arf2
4.67777279905884e-54	0.560376838520705	0.804	0.502	8.30866004568831e-50	ILCdc	Ddx6
5.55779578415873e-54	0.519563470589448	0.468	0.192	9.87175687182274e-50	ILCdc	Hexa
1.33497960966129e-53	0.48166549147503	0.534	0.243	2.37119078268039e-49	ILCdc	Slc25a11
1.83537681484446e-53	0.575683614104336	0.643	0.312	3.25999629852673e-49	ILCdc	Jarid2
2.64388510421718e-53	0.446326051533574	0.569	0.261	4.69606872211055e-49	ILCdc	Ube2e3
2.90369620786126e-53	0.558610398843736	0.932	0.708	5.15754520440317e-49	ILCdc	Sri
3.03042145866635e-53	0.407563849648233	0.364	0.116	5.38263459488318e-49	ILCdc	Ccdc6
3.60932504810748e-53	0.836940405060697	0.403	0.153	6.4108831504485e-49	ILCdc	Grn
1.16742113547505e-52	0.339283307285831	0.252	0.052	2.07357342083078e-48	ILCdc	Hvcn1
1.29821792289215e-52	0.399735854416987	0.267	0.062	2.30589467464104e-48	ILCdc	Nhlrc2
1.32297228956901e-52	0.575826783379455	0.766	0.48	2.34986338073248e-48	ILCdc	Myh9
1.42307688828306e-52	0.376899692398864	0.293	0.076	2.52766916896836e-48	ILCdc	Pacsin2
1.95775695119393e-52	0.438783888439139	0.407	0.146	3.47736789671066e-48	ILCdc	Zfp106
2.86229081503768e-52	1.0443047726075	0.727	0.458	5.08400094566993e-48	ILCdc	Cstb
5.23752556145224e-52	0.384364571674779	0.351	0.108	9.30289290225147e-48	ILCdc	Washc2
5.48621968661965e-52	0.526989144186053	0.554	0.262	9.74462340737383e-48	ILCdc	Mlf2
8.52185188480786e-52	0.391921615303769	0.31	0.083	1.51365133177957e-47	ILCdc	Gucd1
1.57074041921535e-51	0.491571417139181	0.456	0.181	2.7899491326103e-47	ILCdc	Sppl2a
1.9265750282804e-51	0.296272336070347	0.264	0.059	3.42198256523164e-47	ILCdc	Cep170
2.03947185067569e-51	0.588226301455431	0.793	0.511	3.62250990117017e-47	ILCdc	Lcp1
3.91914279664882e-51	0.430618473341565	0.498	0.209	6.96118143540763e-47	ILCdc	Arrb2
4.25436367772845e-51	0.473530205308466	0.362	0.125	7.55660076438127e-47	ILCdc	Pafah1b3
8.31061120505368e-51	0.35310787479173	0.326	0.096	1.47613076224163e-46	ILCdc	Dnajb14
8.53841097300682e-51	0.766848072031408	0.999	0.993	1.51659255702547e-46	ILCdc	Fth1
1.86741371873243e-50	0.388557379207629	0.335	0.101	3.31690024721254e-46	ILCdc	Slc49a4
2.193238676206e-50	0.488425163103275	0.531	0.234	3.8956305366771e-46	ILCdc	Mir22hg
2.32031201482522e-50	0.564314228456841	0.885	0.642	4.12133820073256e-46	ILCdc	H2-T23
2.36599146320992e-50	0.421935170615339	0.469	0.193	4.20247403695347e-46	ILCdc	H2-M3
3.81795117530117e-50	0.593722543708029	0.628	0.318	6.78144487756993e-46	ILCdc	Got1
4.25815455673799e-50	0.502462491344741	0.724	0.418	7.56333412367802e-46	ILCdc	Mrpl54
4.39527972389333e-50	0.52104769152755	0.65	0.34	7.80689584557933e-46	ILCdc	Dennd5a
6.18408262607839e-50	0.422860227012718	0.331	0.102	1.09841675604404e-45	ILCdc	Tnfrsf11a
1.00135196959334e-49	0.54804811838859	0.934	0.744	1.77860136839169e-45	ILCdc	Actr3
1.28441988987122e-49	0.467769832136921	0.459	0.196	2.28138660838926e-45	ILCdc	Nenf
1.30785972294755e-49	0.377178475463582	0.383	0.138	2.32302043989944e-45	ILCdc	Cyb5r3
4.85520583581428e-49	0.364024219158222	0.367	0.125	8.62381660557332e-45	ILCdc	Abhd12
5.27453041532277e-49	0.294289367075059	0.271	0.066	9.3686209236963e-45	ILCdc	Fgfr1op
5.79283870798456e-49	0.529352942053642	0.532	0.244	1.02892401131222e-44	ILCdc	Mxi1
6.41523513133053e-49	0.369664574281135	0.407	0.151	1.13947406402693e-44	ILCdc	Rnf8
6.50258870467913e-49	0.452606743252652	0.569	0.272	1.15498980572511e-44	ILCdc	Spop
1.00547071589176e-48	0.403658958796697	0.303	0.088	1.78591708556694e-44	ILCdc	Ppm1m
2.39260208105426e-48	0.572297604223619	0.942	0.809	4.24973981636858e-44	ILCdc	Myl12a
2.56697742890226e-48	0.985260753925923	0.602	0.359	4.5594653092162e-44	ILCdc	Glipr2
3.28874337985397e-48	0.451349867842418	0.459	0.187	5.84146599129662e-44	ILCdc	Rbpms
5.63812140725904e-48	0.523970231501206	0.976	0.874	1.00144312435735e-43	ILCdc	Sumo2
6.87214904473983e-48	0.500575995774021	0.435	0.178	1.22063111332669e-43	ILCdc	St3gal4
8.30936959586037e-48	0.388385744680655	0.338	0.106	1.47591022761672e-43	ILCdc	Tmbim1
1.46179369431702e-47	0.339032983254623	0.267	0.069	2.59643795984588e-43	ILCdc	Slc15a4
1.86717775181958e-47	0.39931219257237	0.343	0.113	3.31648112278193e-43	ILCdc	St3gal1
2.33083763795209e-47	0.448411923766506	0.405	0.161	4.1400338125305e-43	ILCdc	Iah1
2.52593004172832e-47	0.585595719374944	0.7	0.422	4.48655694011785e-43	ILCdc	Ciao2a
5.28661049861915e-47	0.326218645815672	0.298	0.086	9.39007756764734e-43	ILCdc	Mob3a
1.06801248443359e-46	0.53511195082912	0.585	0.308	1.89700377485095e-42	ILCdc	Nubp1
1.07010427727898e-46	0.429068197806777	0.56	0.257	1.90071921730293e-42	ILCdc	Prex1
1.52862708442319e-46	0.480718051450615	0.668	0.383	2.71514742735247e-42	ILCdc	1810058I24Rik
1.67109700870392e-46	0.498094223005208	0.257	0.064	2.9682025068599e-42	ILCdc	Tsc22d1
1.86959066355302e-46	0.66445814286169	0.325	0.107	3.32076693660288e-42	ILCdc	Tnfsf4
1.93641842945944e-46	0.367659569429058	0.487	0.201	3.43946641440586e-42	ILCdc	Med13l
2.65340162098095e-46	0.419289375806869	0.645	0.347	4.71297195918636e-42	ILCdc	Dctn2
3.82882144902101e-46	0.433284034452015	0.484	0.21	6.80075265775112e-42	ILCdc	Myadm
4.42166486042353e-46	0.52699202541484	0.863	0.586	7.85376112508428e-42	ILCdc	Rbx1
6.282968895354e-46	0.697377701826065	0.69	0.42	1.11598093519278e-41	ILCdc	Herpud1
1.01603982612653e-45	0.46736593023535	0.813	0.522	1.80468993916594e-41	ILCdc	Chmp2a
1.33319648505009e-45	0.452315566472765	0.503	0.23	2.36802359674597e-41	ILCdc	Arhgap30
1.45669798333951e-45	0.571614815891498	0.896	0.669	2.58738695800764e-41	ILCdc	Gpr132
2.46899918885209e-45	0.286629819587647	0.271	0.069	4.38543635923908e-41	ILCdc	Bach1
2.56732218763188e-45	0.439889859874427	0.349	0.118	4.56007766967174e-41	ILCdc	Ifi209
3.22222359561624e-45	0.609452577905256	0.375	0.148	5.72331355053356e-41	ILCdc	Idi1
5.07224304823728e-45	0.382686657088098	0.427	0.175	9.00931810227906e-41	ILCdc	Hint3
5.27258519317647e-45	0.324783361762262	0.277	0.079	9.36516582012005e-41	ILCdc	Micu1
6.61662203425618e-45	0.452341953466624	0.297	0.091	1.17524440572458e-40	ILCdc	Slc25a33
9.35647371269394e-45	0.484378375704643	0.475	0.215	1.6618968608487e-40	ILCdc	Arl8b
9.56730448613511e-45	0.493805532317964	0.614	0.331	1.69934462282732e-40	ILCdc	Nmt1
2.26321808541254e-44	0.397505981184616	0.424	0.174	4.01992796330975e-40	ILCdc	Tax1bp3
3.73725332871186e-44	0.306140789697911	0.277	0.079	6.63810936245801e-40	ILCdc	Nfe2l1
4.52861968274856e-44	0.453789008172835	0.745	0.461	8.04373428049799e-40	ILCdc	Emd
5.7496361510451e-44	0.308286208841378	0.351	0.117	1.02125037314863e-39	ILCdc	Pbxip1
9.00051278066414e-44	0.468707981194521	0.54	0.266	1.59867108010157e-39	ILCdc	Mvb12a
9.1514648899705e-44	0.965216273392849	0.697	0.438	1.62548319375656e-39	ILCdc	Ctsb
9.45537102626957e-44	0.371155171823193	0.417	0.17	1.679463001686e-39	ILCdc	Plekhb2
1.15236050614989e-43	0.557939992588574	0.697	0.4	2.04682273102344e-39	ILCdc	Ybx3
1.85560793791814e-43	0.349594214319353	0.283	0.087	3.29593081933019e-39	ILCdc	Plbd2
1.93802946583907e-43	0.439601683452964	0.508	0.239	3.44232793722336e-39	ILCdc	Pik3r5
3.44351404114737e-43	0.456471816661096	0.867	0.616	6.11636963988596e-39	ILCdc	Sin3b
4.74010969717173e-43	0.377319883444736	0.315	0.102	8.41938284411643e-39	ILCdc	Tmem63b
9.26472438809632e-43	0.469002977387383	0.712	0.428	1.64560034581367e-38	ILCdc	Ppp1r2
1.80218129406443e-42	0.534604499767132	0.925	0.728	3.20103441451725e-38	ILCdc	Selplg
1.83735474063918e-42	0.383786811956683	0.365	0.131	3.26350949032331e-38	ILCdc	Antxr2
1.89712651920868e-42	0.371533514601706	0.372	0.14	3.36967612341846e-38	ILCdc	Ncoa4
2.02550122104923e-42	0.431074166206247	0.474	0.213	3.59769526882765e-38	ILCdc	Tmpo
3.23609566643724e-42	0.3168213866635	0.343	0.12	5.74795312272582e-38	ILCdc	Tmem168
4.53456286174446e-42	0.300745574229855	0.252	0.065	8.05429055503051e-38	ILCdc	Fchsd2
8.97111955335691e-42	0.399812254695887	0.597	0.32	1.59345025506725e-37	ILCdc	Mtpn
1.21435142555823e-41	0.549730951039053	0.853	0.625	2.15693100207653e-37	ILCdc	Mkrn1
1.59210114817078e-41	0.441391751656414	0.742	0.456	2.82789005938094e-37	ILCdc	Lrrfip1
1.99474593230602e-41	0.324527862705829	0.287	0.088	3.54306772496195e-37	ILCdc	Zfc3h1
2.33560737563914e-41	0.488248643883611	0.923	0.71	4.14850582061023e-37	ILCdc	Scand1
2.95537876028954e-41	0.378558752505131	0.258	0.073	5.24934375402627e-37	ILCdc	Tcirg1
5.16843320664058e-41	0.446885528365996	0.939	0.76	9.18017106163499e-37	ILCdc	Atp6v1f
5.68848739347936e-41	0.371244761300485	0.42	0.178	1.0103891308298e-36	ILCdc	Hmg20b
1.24216646396308e-40	0.298303803954907	0.434	0.175	2.20633607329122e-36	ILCdc	Ric1
1.36080816048798e-40	0.550240034792886	0.614	0.328	2.41706745465875e-36	ILCdc	Hist1h2bc
1.64825551169222e-40	0.304720883119618	0.271	0.082	2.92763143986772e-36	ILCdc	Ncf2
1.79861189047624e-40	0.271009262657143	0.276	0.083	3.19469443986389e-36	ILCdc	Taz
3.71829057984515e-40	0.420484311453263	0.566	0.301	6.60442772792095e-36	ILCdc	Atp6v0d1
4.36732576651086e-40	0.415792100022236	0.649	0.355	7.75724402647659e-36	ILCdc	Ssu72
6.11431711814092e-40	0.483810240332923	0.684	0.414	1.08602500652419e-35	ILCdc	Psmb10
7.12443890784308e-40	0.518744020279233	0.799	0.537	1.26544283881109e-35	ILCdc	Nfkbib
9.20015842327681e-40	0.359439199833659	0.41	0.174	1.63413213914243e-35	ILCdc	Uck2
1.09781059094877e-39	1.44072411931479	0.789	0.598	1.94993117164321e-35	ILCdc	Psap
1.41373896274368e-39	0.47899287432492	0.804	0.564	2.51108314562533e-35	ILCdc	Tnfaip8
2.00284763659332e-39	0.420729776981923	0.458	0.211	3.55745797211705e-35	ILCdc	Nrros
3.24871938696015e-39	0.501225829864889	0.594	0.331	5.77037537511862e-35	ILCdc	Apobec3
3.44326806829018e-39	0.612794026270664	0.545	0.306	6.11593274289701e-35	ILCdc	Sh3bgrl
5.07160093589549e-39	0.360683490678163	0.437	0.197	9.00817758233757e-35	ILCdc	Stxbp2
5.97691308481056e-39	0.457568797509141	0.392	0.163	1.06161930212405e-34	ILCdc	Rabgap1l
7.5250221281087e-39	0.41869564399571	0.7	0.427	1.33659443039467e-34	ILCdc	Rab10
8.43600415022293e-39	0.49658248772599	0.743	0.47	1.4984030571626e-34	ILCdc	Wdr1
1.20960200851622e-38	0.382572589809426	0.561	0.299	2.14849508752652e-34	ILCdc	Pet100
1.50788884424937e-38	0.292713940084608	0.35	0.132	2.67831216515573e-34	ILCdc	Gsdmd
3.94099503169633e-38	0.367795828577732	0.485	0.237	6.99999537529902e-34	ILCdc	Spg21
4.1929431534973e-38	0.562530891177659	0.799	0.542	7.44750562924191e-34	ILCdc	Txndc17
4.60389711650788e-38	0.332794373335621	0.523	0.254	8.17744205834129e-34	ILCdc	Mob1a
4.98855198931662e-38	0.350810872090179	0.341	0.135	8.86066604342417e-34	ILCdc	Arl3
5.57972695595434e-38	0.420744949857919	0.676	0.395	9.9107110191661e-34	ILCdc	Srsf9
6.08545654510129e-38	0.424672022639008	0.721	0.442	1.08089879154089e-33	ILCdc	Tmem134
9.07372155269953e-38	0.704753785115608	0.719	0.503	1.61167442219049e-33	ILCdc	Plscr1
9.27056334907536e-38	0.406115334284455	0.673	0.386	1.64663746206277e-33	ILCdc	P2ry10
1.03893994247114e-37	0.37817063051282	0.601	0.316	1.84536512581724e-33	ILCdc	Cyth1
1.20810366686659e-37	0.352027813666238	0.994	0.947	2.14583373308843e-33	ILCdc	Sub1
1.44765122250007e-37	0.446362397493584	0.77	0.486	2.57131810140462e-33	ILCdc	Vcp
1.71809555463032e-37	0.337839609207804	0.593	0.315	3.05168132413438e-33	ILCdc	Ctdnep1
1.84241944022704e-37	0.418735819444251	0.88	0.586	3.27250540973127e-33	ILCdc	Psmb2
2.36242085824457e-37	0.421702782975015	0.68	0.398	4.196131928414e-33	ILCdc	Bcl7c
2.52373821713611e-37	0.297843687020823	0.288	0.098	4.48266382127715e-33	ILCdc	Asl
2.61960377662656e-37	0.807461685478054	0.954	0.77	4.65294022804409e-33	ILCdc	S100a6
3.43188267761935e-37	0.472090640721242	0.942	0.815	6.09571001198748e-33	ILCdc	Traf1
4.33284232442043e-37	0.526306651879127	0.351	0.148	7.69599453663557e-33	ILCdc	Acadm
5.20306561439933e-37	0.349248255206364	0.396	0.173	9.24168514429609e-33	ILCdc	Med29
5.69911507930044e-37	0.411286601549379	0.676	0.41	1.01227682038534e-32	ILCdc	Riok3
7.44606609940907e-37	0.448169384925861	0.886	0.705	1.32257026057704e-32	ILCdc	Msn
8.38203319777203e-37	0.359076849216533	0.33	0.129	1.48881673658827e-32	ILCdc	Lpcat1
8.46432270901248e-37	0.454543040076421	0.303	0.11	1.5034329995748e-32	ILCdc	Ubash3b
1.09689161996393e-36	0.310935078452569	0.341	0.129	1.94829889537994e-32	ILCdc	Mmd
1.11241794117424e-36	0.352257810136672	0.448	0.208	1.97587674711368e-32	ILCdc	Ywhag
1.56287683302521e-36	0.317075565672129	0.297	0.104	2.77598183081937e-32	ILCdc	Tmem173
1.97598043713803e-36	0.381600816719174	0.327	0.121	3.50973645244457e-32	ILCdc	Runx2
2.57950794767769e-36	0.337467126700619	0.526	0.263	4.58172201666511e-32	ILCdc	Ypel5
2.63830661313426e-36	0.377820121683322	0.688	0.405	4.68616020624907e-32	ILCdc	Runx3
3.61825941888584e-36	0.355753484019094	0.627	0.346	6.42675237982502e-32	ILCdc	Purb
4.04871723054146e-36	0.601139443650221	0.74	0.508	7.19133154488775e-32	ILCdc	Csrp1
4.07886595459008e-36	0.308965554769756	0.429	0.19	7.2448817085429e-32	ILCdc	Cblb
4.24664368286711e-36	0.526107835114623	0.817	0.574	7.54288850950856e-32	ILCdc	Mrpl52
6.28537751854139e-36	0.286840660395491	0.293	0.101	1.11640875484332e-31	ILCdc	D1Ertd622e
8.27707906953355e-36	0.430041970518556	0.474	0.24	1.47017478433055e-31	ILCdc	Rnaset2a
9.51409663782381e-36	0.35529881930548	0.42	0.196	1.68989384481026e-31	ILCdc	Bak1
9.76793339113229e-36	0.267862623018029	0.325	0.12	1.73498032893292e-31	ILCdc	R3hdm2
1.39702369442881e-35	0.599235785593321	0.826	0.634	2.48139348604446e-31	ILCdc	Zfand6
1.65465893961018e-35	0.300960634332394	0.455	0.213	2.93900520853561e-31	ILCdc	Rassf1
1.66901675787583e-35	0.330937286979821	0.427	0.195	2.96450756533904e-31	ILCdc	Zfand3
1.73441738029364e-35	0.321478206754946	0.793	0.493	3.08067215087756e-31	ILCdc	AA467197
2.22664700643972e-35	0.451643171562749	0.903	0.699	3.95497041283823e-31	ILCdc	Taf10
2.37756828560216e-35	0.411907016907505	0.518	0.267	4.22303678888656e-31	ILCdc	Gpcpd1
2.73852553394055e-35	0.467120915609741	0.372	0.165	4.8641690533852e-31	ILCdc	Bmyc
3.74405186881417e-35	0.364043232926093	0.584	0.318	6.65018492938772e-31	ILCdc	Oat
4.29834761496832e-35	0.319286513919215	0.405	0.18	7.63472503370672e-31	ILCdc	Utp18
4.88677733559775e-35	0.288331318104124	0.472	0.222	8.67989390348872e-31	ILCdc	Hpcal1
9.09394800998124e-35	0.284465049557173	0.357	0.145	1.61526704553287e-30	ILCdc	Eps15
1.0795633959848e-34	0.251812774629241	0.257	0.081	1.91752050394819e-30	ILCdc	Atxn7l1
1.10108877537354e-34	0.332299681609294	0.592	0.325	1.95575388281848e-30	ILCdc	Tmod3
1.63232307886416e-34	0.259095137586818	0.295	0.103	2.89933225267853e-30	ILCdc	N4bp1
2.09315245807396e-34	0.604013414707116	0.441	0.227	3.71785739603096e-30	ILCdc	Ctsa
2.17941511200654e-34	0.31414115008212	0.35	0.144	3.87107712194601e-30	ILCdc	Atp6v1b2
2.52408525312361e-34	0.307863317445665	0.355	0.149	4.48328022659816e-30	ILCdc	Cop1
2.58949416344656e-34	0.342418815350551	0.346	0.141	4.59945953311377e-30	ILCdc	Foxn2
2.70152568541998e-34	0.308405729094389	0.265	0.09	4.79844992244297e-30	ILCdc	Hmga1
2.70628122508464e-34	0.326188142291799	0.668	0.392	4.80689671199534e-30	ILCdc	March7
3.07608193503496e-34	0.428101645611299	0.712	0.451	5.4637367330091e-30	ILCdc	Psma6
3.29114847846667e-34	0.435318336326862	0.515	0.275	5.8457379274525e-30	ILCdc	Tubb6
5.3804643140636e-34	0.396063777317864	0.665	0.414	9.55678071463977e-30	ILCdc	Ciao2b
6.33896887425591e-34	0.387367346805024	0.594	0.331	1.12592765144534e-29	ILCdc	Rrbp1
6.62122342900088e-34	1.11997203473025	0.521	0.319	1.17606170545914e-29	ILCdc	Ddt
7.53780162365689e-34	0.281913664574135	0.431	0.195	1.33886432439394e-29	ILCdc	Lrrc8c
8.14725385973925e-34	0.331324269185209	0.417	0.196	1.44711523056689e-29	ILCdc	Clptm1
8.27198748897922e-34	0.302737374065479	0.357	0.147	1.46927041779249e-29	ILCdc	Fbrsl1
9.57383850502795e-34	0.302022739514091	0.262	0.086	1.70050519526306e-29	ILCdc	Thap2
1.07635016921137e-33	0.302284964666461	0.393	0.174	1.91181317055324e-29	ILCdc	P2rx4
1.28144948827767e-33	0.293579452660579	0.322	0.124	2.2761105810788e-29	ILCdc	Itprid2
1.46031859080488e-33	0.439834013812708	0.713	0.456	2.59381788098763e-29	ILCdc	Mapkapk2
1.69744449123769e-33	0.377944796374276	0.415	0.195	3.01500090533638e-29	ILCdc	Fas
2.18718109254444e-33	0.322948633300547	0.354	0.151	3.88487105657743e-29	ILCdc	Flot1
3.90937827145954e-33	0.476845368473641	0.628	0.379	6.94383768576644e-29	ILCdc	Tmem256
4.5726674538592e-33	0.274495337449444	0.381	0.167	8.12197193154472e-29	ILCdc	Stat5a
4.76558244612473e-33	0.286108330923232	0.432	0.196	8.46462754080675e-29	ILCdc	Icam1
5.92095224175263e-33	0.274717944806381	0.326	0.129	1.0516795371801e-28	ILCdc	Map7d1
6.19641480450396e-33	0.370814250174102	0.943	0.748	1.10060719757599e-28	ILCdc	Gnb2
6.84365874440352e-33	0.545803268714953	0.857	0.641	1.21557066618095e-28	ILCdc	Psmd8
7.39602604144512e-33	0.258676171181791	0.278	0.1	1.31368214548148e-28	ILCdc	Pphln1
8.14488067433244e-33	0.328887302858226	0.424	0.199	1.44669370537493e-28	ILCdc	Crtc3
1.16769009571263e-32	0.451032945263784	0.794	0.526	2.07405114800477e-28	ILCdc	Tmem14c
1.51073651454236e-32	0.323175164840649	0.263	0.096	2.68337019713014e-28	ILCdc	Stard7
1.86228926427917e-32	0.328182567975499	0.388	0.177	3.30779819121267e-28	ILCdc	Rab43
2.18263122880286e-32	0.297326588813029	0.453	0.215	3.87678958859964e-28	ILCdc	Fbxo11
2.54518556336589e-32	0.379330244803965	0.379	0.179	4.52075859765049e-28	ILCdc	Snd1
3.37654717126822e-32	0.399509735395439	0.843	0.616	5.99742308560661e-28	ILCdc	Ube2l3
5.69949879042001e-32	0.323418492017761	0.302	0.12	1.0123449751544e-27	ILCdc	Gusb
6.62975043931013e-32	0.327498973213903	0.381	0.168	1.17757627303026e-27	ILCdc	Plekhf2
7.53441064101044e-32	0.337382661110526	0.509	0.266	1.33826201805627e-27	ILCdc	Pten
1.09581871653147e-31	0.510415272740237	0.478	0.236	1.9463932043032e-27	ILCdc	Cd9
1.16976221850149e-31	0.440751557465306	0.885	0.652	2.07773165250235e-27	ILCdc	Psmb6
1.21462266163267e-31	0.285613556983718	0.322	0.133	2.15741277159194e-27	ILCdc	Washc1
1.28519722441647e-31	0.308025451416856	0.415	0.2	2.28276731000853e-27	ILCdc	Tspan31
1.67474020395663e-31	0.379522057864003	0.269	0.1	2.97467355026778e-27	ILCdc	Tesc
1.83470912038977e-31	0.3955892179845	0.484	0.256	3.25881033963631e-27	ILCdc	Rnf115
1.9885079432487e-31	0.357830903193768	0.879	0.654	3.53198780879834e-27	ILCdc	Vapa
2.08189066194838e-31	0.368594235122173	0.26	0.093	3.69785419375271e-27	ILCdc	Gbp2
3.33142048935458e-31	0.427003571774352	0.497	0.271	5.91726907319161e-27	ILCdc	Sp110
3.51735521054665e-31	0.305729088800713	0.52	0.278	6.24752632497296e-27	ILCdc	Otub1
3.56566011911979e-31	0.29912877529486	0.469	0.236	6.33332550358056e-27	ILCdc	Nub1
4.31165677802577e-31	0.402404017209477	0.894	0.66	7.65836476912938e-27	ILCdc	Nedd8
4.37717701160688e-31	0.406762225718284	0.597	0.364	7.77474180801613e-27	ILCdc	Atp1a1
4.86810613169309e-31	0.320203771720666	0.474	0.244	8.64673011111327e-27	ILCdc	Pank2
6.1357430079405e-31	0.3808379511007	0.942	0.769	1.08983067307039e-26	ILCdc	Capzb
7.40677519612083e-31	0.317552970325449	0.515	0.276	1.31559141033498e-26	ILCdc	Tor1aip1
1.21249212381684e-30	0.507296832590778	0.547	0.31	2.15362851032347e-26	ILCdc	Ninj1
1.24022376228994e-30	0.260104774710338	0.332	0.136	2.20288544657939e-26	ILCdc	Epb41
1.29892993166461e-30	0.284399928603328	0.348	0.15	2.30715934462268e-26	ILCdc	Lims1
1.41092706411922e-30	0.299705371972387	0.272	0.103	2.50608865128857e-26	ILCdc	Trim35
1.41221442870704e-30	0.37981782018383	0.454	0.244	2.50837526826944e-26	ILCdc	Nae1
2.2913601303508e-30	0.291793046837409	0.493	0.258	4.06991386352909e-26	ILCdc	Kcmf1
2.92944052795288e-30	0.294857466635504	0.458	0.231	5.2032722657499e-26	ILCdc	Rab22a
3.09806593201926e-30	0.418102339675915	0.979	0.911	5.50278470845261e-26	ILCdc	H2afz
3.33540648652753e-30	0.256089529988008	0.34	0.144	5.9243490013702e-26	ILCdc	Traf6
5.98810665135596e-30	0.402386751379733	0.642	0.395	1.06360750341385e-25	ILCdc	Gltp
8.798183147025e-30	0.394077349463889	0.484	0.267	1.56273329057458e-25	ILCdc	Anxa7
9.12954362669147e-30	0.284515818230707	0.336	0.146	1.62158953897294e-25	ILCdc	Paf1
1.00878081169541e-29	0.338113111436495	0.332	0.149	1.79179647773339e-25	ILCdc	Hexb
1.04834253424769e-29	0.288270966270839	0.446	0.218	1.86206600933075e-25	ILCdc	Mef2a
1.44923798129888e-29	0.255733991691607	0.729	0.463	2.57413650238307e-25	ILCdc	Stat3
1.5343972604205e-29	0.28225936684622	0.391	0.184	2.7253964139589e-25	ILCdc	Mpnd
1.63175536894816e-29	0.333537487747654	0.967	0.857	2.89832388632573e-25	ILCdc	Arf5
1.68541551759606e-29	0.287836303274196	0.317	0.131	2.99363504235412e-25	ILCdc	Vopp1
1.82786355587265e-29	0.362946202677865	0.559	0.327	3.246651247941e-25	ILCdc	Fam32a
2.00428451237767e-29	0.354331017646768	0.66	0.417	3.56001015088522e-25	ILCdc	Rbm17
2.62458630460704e-29	0.285522998111862	0.511	0.272	4.66179019424303e-25	ILCdc	Mbnl2
2.63587110473457e-29	0.256648309187442	0.32	0.132	4.68183425622955e-25	ILCdc	Wsb2
3.17300889000418e-29	0.275667284172113	0.297	0.118	5.63589839042543e-25	ILCdc	Gpd2
3.45790037010581e-29	0.902221640108917	0.528	0.335	6.14192263738193e-25	ILCdc	Prnp
3.55986543956891e-29	0.281071079395254	0.576	0.326	6.32303299376229e-25	ILCdc	Tacc1
4.02475348172032e-29	0.250775930325454	0.358	0.158	7.14876713423163e-25	ILCdc	Taok1
4.30034000097508e-29	0.267983736180593	0.412	0.199	7.63826390973195e-25	ILCdc	Cmip
4.5595884509818e-29	0.342870002736212	0.346	0.157	8.09874100663388e-25	ILCdc	Mapre2
5.92679182504874e-29	0.325530177043361	0.647	0.387	1.05271676396516e-24	ILCdc	Ndufb4
1.19590519641517e-28	0.310885929035687	0.506	0.279	2.12416680987263e-24	ILCdc	Anapc11
1.37417042478065e-28	0.287148743852371	0.389	0.188	2.44080150849539e-24	ILCdc	Fam76a
1.69961799314716e-28	0.345327201794981	0.441	0.232	3.01886147942798e-24	ILCdc	Mthfsl
2.22300003733381e-28	0.29023428193035	0.277	0.11	3.94849266631231e-24	ILCdc	Ilrun
2.24960688332161e-28	0.570072975665977	0.705	0.517	3.99575174615585e-24	ILCdc	Stat4
2.7315329243341e-28	0.377038346853207	0.343	0.163	4.85174878020223e-24	ILCdc	Emc8
2.8319901189485e-28	0.43598334672061	0.877	0.687	5.03018084927632e-24	ILCdc	H2afy
3.24160803638513e-28	0.337546473646818	0.536	0.31	5.75774419422726e-24	ILCdc	Arpc5l
4.53612625886247e-28	0.453259694496474	0.966	0.858	8.05706746099152e-24	ILCdc	Sec61b
5.23741580734035e-28	0.265683043798539	0.292	0.121	9.30269795699794e-24	ILCdc	Fbxo6
5.85906713314576e-28	0.265958171077338	0.665	0.409	1.04068750418935e-23	ILCdc	Kras
6.2231129494693e-28	0.331491225169234	0.341	0.161	1.10534932208474e-23	ILCdc	Pkig
7.42440821524682e-28	0.295729918032273	0.281	0.114	1.31872338719214e-23	ILCdc	1700025G04Rik
7.98612604673497e-28	0.270755535190834	0.647	0.39	1.41849570842107e-23	ILCdc	Dnajc8
1.11854274926619e-27	0.314595724035406	0.654	0.407	1.98675563124661e-23	ILCdc	Nfkb2
1.15703818504801e-27	0.284203115443323	0.397	0.201	2.05513122428228e-23	ILCdc	Smarcb1
1.23353577367231e-27	0.332158312900382	0.949	0.821	2.19100624119676e-23	ILCdc	Tpm3
1.77072821117225e-27	0.321934766624464	0.474	0.265	3.14516744868415e-23	ILCdc	Yif1b
2.39617407512904e-27	0.306936329413516	0.448	0.238	4.2560843922442e-23	ILCdc	Pbrm1
2.77964834872908e-27	0.310150376960946	0.47	0.26	4.93721139701259e-23	ILCdc	Nipsnap3b
3.36931898333823e-27	0.315588521221847	0.999	0.957	5.98458437820536e-23	ILCdc	Ubc
3.50933122960445e-27	0.331999230608658	0.59	0.346	6.23327413002342e-23	ILCdc	Hat1
4.78833692447362e-27	0.287918844104508	0.327	0.148	8.50504404525004e-23	ILCdc	Sh3bp1
4.84335079245484e-27	0.252073411543146	0.432	0.219	8.60275967755828e-23	ILCdc	Ifngr2
6.56315136690447e-27	0.269337624149594	0.487	0.261	1.16574694578957e-22	ILCdc	Ankrd13a
6.61329316171474e-27	0.344402547288467	0.836	0.616	1.17465313138377e-22	ILCdc	Ube2d2a
7.29170797565926e-27	0.47380632427268	1	1	1.2951531706366e-22	ILCdc	Malat1
7.41581113616465e-27	0.268604469171319	0.561	0.329	1.31719637400556e-22	ILCdc	Aup1
9.07439426733145e-27	0.325148253763547	0.497	0.278	1.61179390976341e-22	ILCdc	Tbc1d15
1.05481751048207e-26	0.271550647926019	0.402	0.204	1.87356686211824e-22	ILCdc	Fibp
1.2196813452089e-26	0.307573264125128	0.417	0.214	2.16639800536005e-22	ILCdc	Eva1b
1.33205598330133e-26	0.335824664523924	0.43	0.233	2.36599783753982e-22	ILCdc	Bloc1s2
1.4697717912402e-26	0.371920626296855	0.613	0.389	2.61060865560084e-22	ILCdc	Nfat5
1.50538904381195e-26	0.263247923481988	0.527	0.301	2.67387201961878e-22	ILCdc	Trappc4
1.56492679282082e-26	0.25775084496869	0.303	0.134	2.77962296940834e-22	ILCdc	Dnm1l
1.74090513454911e-26	0.419268785495298	0.838	0.627	3.09219569998613e-22	ILCdc	Abracl
3.70192978876334e-26	0.410971200639876	0.785	0.553	6.57536769080144e-22	ILCdc	Ghitm
4.53890623166558e-26	0.252288910193965	0.392	0.194	8.0620052486844e-22	ILCdc	Rgs19
5.32309409127058e-26	0.2579444738017	0.349	0.161	9.45487972491481e-22	ILCdc	2900097C17Rik
5.73732169290674e-26	0.27457220719459	0.276	0.12	1.01906307909409e-21	ILCdc	Rnaseh2b
6.56433282670741e-26	0.338115138267494	0.898	0.744	1.16595679667977e-21	ILCdc	Slc3a2
6.86588788065187e-26	0.388181774189313	0.817	0.615	1.21951900536138e-21	ILCdc	Jak2
1.09948166844484e-25	0.361804093392565	0.676	0.461	1.95289933949172e-21	ILCdc	Smarce1
1.15525258975767e-25	0.265322609068029	0.458	0.248	2.05195964992757e-21	ILCdc	Bbip1
1.22385446855147e-25	0.328045607142388	0.44	0.244	2.17381030704113e-21	ILCdc	Glod4
1.40719477359113e-25	0.262645049450565	0.482	0.261	2.49945935685257e-21	ILCdc	Acaa1a
1.96604099708573e-25	0.258411020318897	0.269	0.113	3.49208201902367e-21	ILCdc	Nup88
2.05843414244422e-25	0.324393129873553	0.76	0.509	3.65619072380942e-21	ILCdc	Eif4e2
2.34726364467799e-25	0.261170650652136	0.432	0.233	4.16920968567705e-21	ILCdc	2310011J03Rik
3.02800828684307e-25	0.41127076978553	0.78	0.57	5.37834831909067e-21	ILCdc	Arpc4
3.04076242524314e-25	0.346096774294978	0.843	0.595	5.40100221971686e-21	ILCdc	Ndufa7
3.45164603091955e-25	0.340556458940223	0.563	0.34	6.13081368011931e-21	ILCdc	Mtch1
3.59599024168628e-25	0.291501331536711	0.497	0.285	6.38719786728317e-21	ILCdc	Rtf2
5.05844383410534e-25	0.295075989573098	0.66	0.421	8.98480793813791e-21	ILCdc	Prpf38b
6.32503255192746e-25	0.317259112392039	0.461	0.266	1.12345228187335e-20	ILCdc	Tm2d2
7.27744385358901e-25	0.280974691067611	0.482	0.267	1.29261957727448e-20	ILCdc	Ifi35
9.32163942462995e-25	0.266533708868073	0.367	0.184	1.65570959460277e-20	ILCdc	Pgs1
9.64338587690539e-25	0.327077442273916	0.905	0.71	1.71285819945593e-20	ILCdc	Ppp2ca
1.50272271154109e-24	0.289999536569299	0.442	0.246	2.66913608023929e-20	ILCdc	Atp6v1d
1.50824312293273e-24	0.295955010229571	0.545	0.327	2.67894143495312e-20	ILCdc	Cnih4
1.93616658375296e-24	0.294924935733263	0.896	0.706	3.43901908606201e-20	ILCdc	Pcbp1
2.20464589674977e-24	0.392879226227473	0.305	0.142	3.91589204180695e-20	ILCdc	Naga
2.32500919053001e-24	0.47975507012274	0.848	0.654	4.12968132421941e-20	ILCdc	Smdt1
2.6340670969219e-24	0.361914570917421	0.424	0.236	4.67862997755269e-20	ILCdc	Gsr
4.29617494531247e-24	0.274211251382452	0.962	0.825	7.63086593786401e-20	ILCdc	Srsf3
4.4516077114189e-24	0.509710357853046	0.535	0.347	7.90694561702224e-20	ILCdc	Serpinb9
5.34973446423541e-24	0.297810392210478	0.479	0.273	9.50219835537494e-20	ILCdc	Med21
9.39175041234184e-24	0.254066465558122	0.527	0.303	1.66816270824016e-19	ILCdc	Ankrd44
1.66677136872413e-23	0.297848183027124	0.578	0.367	2.96051930512781e-19	ILCdc	Smchd1
1.82842878994964e-23	0.424987227408194	0.254	0.103	3.24765521670855e-19	ILCdc	Ccl4
2.19596946210121e-23	0.429093974712202	0.831	0.606	3.90048095858417e-19	ILCdc	Ndufb1-ps
2.65435320027879e-23	0.445313427896625	0.757	0.545	4.71466215433519e-19	ILCdc	Rap1a
3.26605198566421e-23	0.337188368501526	0.97	0.897	5.80116153693678e-19	ILCdc	Arf4
3.54850900819493e-23	0.337122508179586	0.436	0.248	6.30286170035583e-19	ILCdc	Nsmce1
3.70613578892328e-23	0.444681346834771	0.53	0.32	6.58283838828553e-19	ILCdc	Gpr183
4.3137898317538e-23	0.380797973944402	0.764	0.546	7.66215349916109e-19	ILCdc	Ccdc12
4.54443144198761e-23	0.267573165193006	0.574	0.339	8.07181912725839e-19	ILCdc	Banf1
8.2677442433296e-23	0.289211110263172	0.399	0.213	1.4685167325002e-18	ILCdc	Pkp3
1.30477145305318e-22	0.432148850838796	0.271	0.114	2.31753505491306e-18	ILCdc	Cd7
1.44645710365448e-22	0.310165641145958	0.79	0.562	2.56919710751109e-18	ILCdc	Cirbp
1.47071329913684e-22	0.325613335515379	0.547	0.342	2.61228096192685e-18	ILCdc	Dbnl
1.69784763290933e-22	0.34275539180545	0.522	0.321	3.01571696557354e-18	ILCdc	Pfkp
1.83662791076854e-22	0.293279314778277	0.759	0.507	3.26221849510707e-18	ILCdc	Dynlrb1
3.02144715405963e-22	0.318462462418582	0.737	0.545	5.36669443504071e-18	ILCdc	Sdhaf1
6.28263097674675e-22	0.346946315114926	0.954	0.805	1.11592091408976e-17	ILCdc	Edf1
6.69700945265893e-22	0.257595400871086	0.728	0.505	1.18952281898128e-17	ILCdc	Top1
1.05366153817907e-21	0.328039778713081	0.843	0.585	1.87151362411366e-17	ILCdc	Uqcrq
1.15474098035609e-21	0.320570074194994	0.44	0.256	2.05105092930849e-17	ILCdc	Rad21
1.35668438374203e-21	0.282660447243253	0.302	0.143	2.4097428024026e-17	ILCdc	Tent5c
1.4523974121066e-21	0.341897655087647	0.933	0.836	2.57974828338375e-17	ILCdc	Myl12b
2.17172070380074e-21	0.303709155464817	0.499	0.304	3.85741031409087e-17	ILCdc	R3hdm4
2.42192366576095e-21	0.309642228927432	0.919	0.754	4.30182081512459e-17	ILCdc	Arpp19
2.76894316751135e-21	0.340030543903608	0.798	0.57	4.91819685413366e-17	ILCdc	Prdx2
3.03898014715517e-21	0.338331500074274	0.652	0.446	5.39783653737702e-17	ILCdc	Nfil3
4.1212196330882e-21	0.297928056517636	0.915	0.755	7.32011031229126e-17	ILCdc	Akap13
4.69748635111882e-21	0.490140241243145	0.846	0.663	8.34367525685724e-17	ILCdc	Ywhaq
5.80933468159167e-21	0.268025613068696	0.518	0.312	1.03185402614431e-16	ILCdc	Etfa
7.79579640775322e-21	0.333629260958428	0.759	0.556	1.38468935794513e-16	ILCdc	Ube2j2
8.75616581736334e-21	0.319933570078074	0.914	0.808	1.55527017248008e-16	ILCdc	Klf6
9.78300957969691e-21	0.257180375899769	0.666	0.445	1.73765816154577e-16	ILCdc	Zcrb1
1.1811702689e-20	0.404915703441009	0.332	0.171	2.09799463162018e-16	ILCdc	Tcf7
1.28542586639203e-20	0.265150499432302	0.588	0.378	2.28317342388552e-16	ILCdc	Pak1ip1
3.60893748889534e-20	0.341171273889731	0.733	0.511	6.41019476777591e-16	ILCdc	Psmb5
3.71753508405215e-20	0.310510455058679	0.697	0.468	6.60308581629342e-16	ILCdc	Psma1
8.12005310514549e-20	0.27768925194565	0.915	0.753	1.44228383253594e-15	ILCdc	Morf4l1
8.54767288195152e-20	0.295397644327272	0.65	0.439	1.51823765729223e-15	ILCdc	Psma4
1.17295504577069e-19	0.276453839992823	0.559	0.364	2.0834027522979e-15	ILCdc	Gtpbp4
2.33520551816367e-19	0.335791160974125	0.656	0.434	4.1477920413623e-15	ILCdc	Fkbp1a
2.41078061009443e-19	0.279287341638644	0.669	0.472	4.28202851964973e-15	ILCdc	Rab11a
3.14083168992579e-19	0.456807608322795	0.44	0.271	5.57874524764618e-15	ILCdc	Sdf2l1
1.82058513777054e-18	0.251924350204598	0.485	0.302	3.23372332170804e-14	ILCdc	Cuedc2
1.94418032280613e-18	0.303331500061788	0.451	0.277	3.45325308936825e-14	ILCdc	Dynll2
2.5865231879356e-18	0.266493715797886	0.808	0.604	4.5941824864112e-14	ILCdc	Ube2n
5.62365292574602e-18	1.11437349608885	0.372	0.243	9.98873232671008e-14	ILCdc	Ckb
6.11666769952342e-18	0.28080112675793	0.784	0.608	1.08644251678935e-13	ILCdc	Sat1
6.3345295333973e-18	0.296563358116319	0.638	0.439	1.12513913572203e-13	ILCdc	March5
7.71697748198385e-18	0.595302181336552	0.485	0.305	1.37068954034997e-13	ILCdc	Isg15
1.37910332450049e-17	0.255030842246539	0.601	0.42	2.44956332497778e-13	ILCdc	Psmd11
1.76175181771236e-17	0.261357211734489	0.288	0.149	3.1292235786207e-13	ILCdc	Rapgef2
3.20838806967065e-17	0.274057391744339	0.882	0.731	5.698738889349e-13	ILCdc	Capza2
3.77025157552744e-17	0.268265117224215	0.774	0.537	6.69672084845184e-13	ILCdc	Psma5
7.65590862423183e-17	0.324362840323634	0.989	0.954	1.35984248983606e-12	ILCdc	Myl6
9.55151293136244e-17	0.323680698007324	0.595	0.405	1.6965397268686e-12	ILCdc	Ifnar2
1.00368914573114e-16	0.304109902492819	0.521	0.34	1.78275266064765e-12	ILCdc	Fem1c
2.13180183121862e-16	0.284298456341215	0.642	0.468	3.78650641261051e-12	ILCdc	B4galnt1
2.30315440782757e-16	0.417129759491222	0.272	0.15	4.09086285918333e-12	ILCdc	Fdps
4.57159528313598e-16	0.307245711518173	0.845	0.644	8.12006754190613e-12	ILCdc	Pomp
5.98017127937899e-16	0.39806629264585	0.477	0.312	1.0621980226433e-11	ILCdc	Smc6
7.78704887320643e-16	0.252464089150853	0.915	0.746	1.38313562085893e-11	ILCdc	Ppp1ca
8.91073805102375e-16	0.267836730389675	0.302	0.171	1.58272529262284e-11	ILCdc	Nudt9
1.16706328607309e-15	0.3252134584598	0.472	0.314	2.07293780872301e-11	ILCdc	Msrb1
1.39696857880921e-15	0.353008975931653	0.516	0.348	2.48129558968092e-11	ILCdc	Card19
2.05142933999008e-15	0.320569421217711	0.714	0.53	3.64374879369037e-11	ILCdc	Samhd1
6.31655010354028e-15	0.28572747176991	0.525	0.358	1.12194562939082e-10	ILCdc	Tmed3
7.35436990579778e-15	0.297329640878949	0.618	0.43	1.3062831826678e-10	ILCdc	Pgam1
9.41116672307835e-15	0.410740156071501	0.274	0.144	1.67161143335318e-10	ILCdc	Ier3
2.45371317781207e-14	0.338762671169161	0.753	0.563	4.3582853464298e-10	ILCdc	Esd
3.98539562895048e-14	0.291288562158994	0.491	0.328	7.07885971614185e-10	ILCdc	Dnajc7
4.10226520870997e-14	0.343245650454431	0.788	0.63	7.28644346371066e-10	ILCdc	Calr
5.28701559682767e-14	0.32763118054088	0.45	0.299	9.39079710308531e-10	ILCdc	Pnp
9.41860507239733e-14	0.251065213485083	0.933	0.78	1.67293263295921e-09	ILCdc	Cox5a
9.96830715838317e-14	0.29990130067705	0.742	0.542	1.77057071747202e-09	ILCdc	Tkt
1.45517815974796e-13	0.258716555300337	0.914	0.803	2.58468744734432e-09	ILCdc	Rac1
1.87797868082579e-13	0.325839245630001	0.973	0.919	3.33566573288277e-09	ILCdc	Tagln2
2.53683319342018e-13	0.284480197877898	0.451	0.31	4.50592311815292e-09	ILCdc	Cd48
5.21826871161074e-13	0.508843749529187	0.477	0.331	9.26868888556299e-09	ILCdc	Slfn2
3.29537399641326e-12	0.275468872427492	0.9	0.864	5.85324329242924e-08	ILCdc	Samsn1
4.88699755410467e-12	0.285193960517751	0.387	0.256	8.68028505560071e-08	ILCdc	Cyth4
2.21946822825718e-11	0.250544664483224	0.527	0.375	3.94221946703041e-07	ILCdc	Timm10b
1.43760678906125e-10	0.517489351025572	0.539	0.449	2.55347717873059e-06	ILCdc	Serpinb6b
3.67627620002548e-10	0.250739525119294	0.493	0.357	6.52980178648526e-06	ILCdc	Pycard
4.10836596815683e-10	0.268991244191144	0.608	0.48	7.29727963264017e-06	ILCdc	Socs2
5.75529319995676e-09	0.391955086563236	0.458	0.35	0.000102225517817632	ILCdc	H2-Oa
1.27897186893383e-06	0.419919101091596	0.273	0.193	0.0227170983360027	ILCdc	Irf7
2.38674773715431e-06	0.267180641347976	0.713	0.586	0.0423934133073349	ILCdc	Prdx5
2.13813300001912e-05	0.294494851352026	0.88	0.727	0.379775183463396	ILCdc	Prdx1
5.0937388136265e-05	0.361032541335972	0.435	0.346	0.904749888076339	ILCdc	Plac8
0.000886012478048756	0.475868164281271	0.547	0.52	1	ILCdc	Gm2a
0.00451371917670508	0.250589747747959	0.783	0.656	1	ILCdc	Mdh2
0.00687969786812824	0.388704278150008	0.422	0.374	1	ILCdc	Dap
4.35008778400358e-307	1.88373057148555	0.724	0.031	7.72662592194717e-303	ILC2b	Pclaf
1.36801703251081e-300	1.65150605267319	0.646	0.018	2.42987185314571e-296	ILC2b	Birc5
3.10294472406246e-260	0.937963642027204	0.629	0.027	5.51145041887974e-256	ILC2b	Spc24
1.47866771404224e-257	1.24114440136999	0.772	0.061	2.62640959368183e-253	ILC2b	Tyms
4.91477749793007e-239	3.10217283208807	0.969	0.193	8.72962779182339e-235	ILC2b	Stmn1
1.23281581760534e-233	1.58385840671536	0.861	0.113	2.18972745523061e-229	ILC2b	Cks1b
5.85624324110572e-230	0.717716076498779	0.493	0.012	1.0401859244852e-225	ILC2b	Cdca3
1.77286031886571e-228	1.01086713765175	0.724	0.059	3.14895449836927e-224	ILC2b	Smc2
1.31298261794792e-225	0.793007444874892	0.544	0.021	2.3321197259991e-221	ILC2b	Cdca8
1.33820343170975e-223	1.11122019532096	0.782	0.082	2.37691693540286e-219	ILC2b	Mcm5
7.64599223760723e-209	0.734752245374343	0.473	0.014	1.3580811412438e-204	ILC2b	Cdk1
5.26177755993547e-204	0.593329128083282	0.497	0.019	9.34596930195739e-200	ILC2b	Asf1b
1.12135653562682e-202	0.545786568571915	0.452	0.012	1.99175347858036e-198	ILC2b	Shcbp1
3.1953786339519e-202	0.892717137379456	0.473	0.016	5.67563152962536e-198	ILC2b	Rrm2
5.31503811387548e-199	0.587082716845017	0.391	0.005	9.44057069786562e-195	ILC2b	Ccna2
3.50609393001418e-198	0.595972547708615	0.493	0.021	6.22752403849118e-194	ILC2b	Rad51
4.03125249172049e-196	1.07096254119583	0.823	0.111	7.16031067579393e-192	ILC2b	Mcm7
8.65465368830273e-192	1.24076818019775	0.69	0.072	1.53723958811633e-187	ILC2b	Top2a
9.67001579648371e-192	0.585251268350408	0.483	0.021	1.71758820577144e-187	ILC2b	Cenpm
3.38381017473583e-190	1.24643613333268	0.473	0.02	6.01032363236578e-186	ILC2b	Ube2c
9.56437006248047e-190	0.864001111240704	0.486	0.023	1.69882341049778e-185	ILC2b	Mki67
3.48284071314151e-189	0.570598534651186	0.537	0.032	6.18622167468195e-185	ILC2b	Tacc3
3.75600033551729e-187	0.704428279236645	0.687	0.066	6.67140779594582e-183	ILC2b	Prim1
1.30400286879262e-185	0.668320123414822	0.646	0.058	2.31616989554945e-181	ILC2b	Cenpw
6.07339595555446e-185	0.734286026979999	0.388	0.008	1.07875658962558e-180	ILC2b	Ccnb2
3.42399716871043e-182	0.458561084524413	0.388	0.008	6.08170377106347e-178	ILC2b	Kif11
1.17226587999872e-178	0.609134428050772	0.537	0.036	2.08217865605372e-174	ILC2b	Dhfr
7.80159670771694e-178	0.643471190921892	0.422	0.015	1.38571960722468e-173	ILC2b	Nusap1
1.63133002342771e-176	1.00672739510901	0.793	0.116	2.8975683876123e-172	ILC2b	Mcm3
1.37016960214947e-175	1.01972005801578	0.731	0.096	2.43369524733788e-171	ILC2b	Tipin
2.62420141009075e-175	0.692292251117926	0.684	0.074	4.66110654460319e-171	ILC2b	Rfc4
2.4553264233812e-174	0.70590742447252	0.653	0.066	4.36115079320968e-170	ILC2b	Rrm1
1.80617379438942e-169	0.562858313424398	0.493	0.03	3.20812589359449e-165	ILC2b	Hells
6.78180151118044e-167	0.373219587545174	0.378	0.011	1.20458358441587e-162	ILC2b	Cenph
1.18845656002049e-165	1.73720311286982	0.942	0.27	2.11093654190839e-161	ILC2b	Dut
2.20186908482627e-164	0.576498629430806	0.558	0.046	3.91095986846842e-160	ILC2b	Ccdc34
1.86500005555965e-154	0.602920903297879	0.605	0.064	3.31261309868504e-150	ILC2b	Mcm2
2.38430858548159e-154	0.43510911346747	0.388	0.016	4.23500890953239e-150	ILC2b	Tk1
4.87893177385413e-154	1.28511936028721	0.871	0.193	8.66595861671971e-150	ILC2b	Dctpp1
9.48710944078136e-154	0.572103855022291	0.561	0.054	1.68510037887159e-149	ILC2b	Gins2
1.12922934970437e-153	0.388268581737424	0.327	0.007	2.00573717094491e-149	ILC2b	Aurkb
1.35896234234663e-152	0.399170054302743	0.418	0.021	2.41378891247608e-148	ILC2b	Cdc45
6.52093035352998e-152	0.464116603965153	0.391	0.017	1.15824764939399e-147	ILC2b	Ncapd2
5.44277556417496e-150	0.606243873208569	0.524	0.046	9.66745795708757e-146	ILC2b	Uhrf1
9.52183685625773e-147	1.01518834807507	0.769	0.139	1.6912686624085e-142	ILC2b	Mcm6
8.44580042284753e-143	0.312996594287491	0.279	0.003	1.50014307110618e-138	ILC2b	Ska1
2.18907323894416e-142	0.411524360373417	0.35	0.013	3.88823188701261e-138	ILC2b	Hist1h2bj
5.38621385512406e-141	0.955469361247352	0.854	0.178	9.56699304947136e-137	ILC2b	Lig1
1.09350152379578e-140	0.453504351822417	0.456	0.034	1.94227740656607e-136	ILC2b	E2f1
2.4678280090776e-140	0.28260480894816	0.306	0.007	4.38335610972364e-136	ILC2b	Rad51ap1
8.03053316392116e-140	1.85185235899269	0.963	0.381	1.42638330057568e-135	ILC2b	Hmgn2
4.68279690056619e-136	0.546634893425452	0.463	0.038	8.31758385478567e-132	ILC2b	Lockd
6.13961311986846e-133	0.562701034098205	0.483	0.044	1.09051808235104e-128	ILC2b	Mad2l1
7.38784102598297e-131	0.3641626319047	0.333	0.014	1.3122283230351e-126	ILC2b	Tpx2
1.09386612586807e-130	0.445193388974421	0.388	0.024	1.94292501276686e-126	ILC2b	Ung
1.61188671382449e-130	0.347317240595512	0.299	0.009	2.86303318109506e-126	ILC2b	Clspn
5.7152513743448e-130	0.380348240759552	0.405	0.028	1.01514294911112e-125	ILC2b	Pola1
2.49486590638418e-129	0.504821720690232	0.524	0.056	4.43138082291957e-125	ILC2b	Haus4
3.3360652372236e-129	0.410330337678001	0.422	0.032	5.92551907435655e-125	ILC2b	Chaf1b
1.2535388368855e-128	0.579308833459254	0.667	0.102	2.22653568207602e-124	ILC2b	Pmf1
2.32718528000199e-128	0.313148128740034	0.367	0.021	4.13354649433953e-124	ILC2b	Rmi2
3.28317077081622e-128	0.54855277469655	0.616	0.083	5.83156792312377e-124	ILC2b	Mcm4
1.59166441764659e-127	0.451993206269653	0.398	0.027	2.82711433862388e-123	ILC2b	Racgap1
7.07268137781099e-127	0.950212425299733	0.816	0.189	1.25624966632679e-122	ILC2b	Dtymk
1.99666242703378e-124	0.338181599782937	0.299	0.01	3.54647180289739e-120	ILC2b	Kif15
8.61222943289425e-124	0.270993501782692	0.286	0.008	1.52970419187068e-119	ILC2b	Cenpp
6.47072152450884e-123	0.408195052160663	0.459	0.044	1.14932955718326e-118	ILC2b	Prim2
7.68401520613515e-123	1.08460007540708	1	0.996	1.36483478091373e-118	ILC2b	Ptma
1.18176230074627e-122	0.312607052115046	0.367	0.023	2.09904619858552e-118	ILC2b	Diaph3
1.59959824659806e-122	0.504884713492734	0.565	0.073	2.84120640560747e-118	ILC2b	Rfc5
2.46716076826113e-121	0.731271859096154	0.656	0.113	4.38217095658541e-117	ILC2b	Tfdp1
2.49754416715096e-121	0.270663971151597	0.252	0.004	4.43613794969353e-117	ILC2b	Cdca5
7.33846097747626e-121	1.24847233813056	0.929	0.327	1.30345743881933e-116	ILC2b	Siva1
1.22023048776386e-120	0.80804507053768	0.823	0.18	2.16737339236616e-116	ILC2b	Nrm
2.25201148329274e-120	1.20869782305017	1	0.823	4.00002279662456e-116	ILC2b	Hint1
2.65740884190445e-120	0.85389076365022	0.701	0.129	4.72008958499069e-116	ILC2b	Phgdh
5.10805308706673e-120	0.954474629605563	1	0.995	9.07292389324793e-116	ILC2b	Ppia
9.0814834366169e-120	0.631307019601958	0.605	0.091	1.61305308801189e-115	ILC2b	Dnmt1
5.26691392243759e-119	0.324433572028163	0.333	0.018	9.35509250903365e-115	ILC2b	Cenps
8.79864162116818e-119	0.723873882432784	0.656	0.114	1.56281472475189e-114	ILC2b	Gmnn
5.26747992483647e-117	0.45885869085681	0.517	0.063	9.35609784249454e-113	ILC2b	Pold2
8.65395234903924e-117	0.297625597189849	0.293	0.011	1.53711501623635e-112	ILC2b	Chaf1a
3.15247943723002e-115	0.418021891707439	0.534	0.067	5.59943397640797e-111	ILC2b	Rpa1
4.4323343215087e-115	0.880624615212569	0.793	0.188	7.87271222186375e-111	ILC2b	Prdx4
7.65176741993082e-115	0.415994894333688	0.422	0.039	1.35910692912811e-110	ILC2b	Tubg1
3.32059290642603e-114	0.535975746183931	0.616	0.094	5.89803712039391e-110	ILC2b	Slc29a1
5.27574990613375e-113	1.32988375483774	0.997	0.775	9.37078698327477e-109	ILC2b	Ran
1.18990413979386e-112	1.0990551793561	0.915	0.299	2.11350773310186e-108	ILC2b	Cdk4
3.55458712200099e-112	0.339937393817698	0.357	0.025	6.31365764609816e-108	ILC2b	Ncapg2
1.16549345869874e-110	0.84195095709798	0.796	0.193	2.0701494813407e-106	ILC2b	Dnajc9
2.01462747294505e-110	0.442695257584934	0.531	0.071	3.578381317445e-106	ILC2b	Psat1
3.21029738742095e-110	1.39287508912734	0.466	0.059	5.7021302195371e-106	ILC2b	Hist1h2ap
1.28350796120294e-109	0.728626081186242	0.714	0.15	2.27976684068867e-105	ILC2b	Rpa3
1.61723305577515e-109	1.11219452892099	0.939	0.348	2.87252935366782e-105	ILC2b	Selenoh
5.82524873595358e-108	0.374864948609153	0.259	0.009	1.03468068048008e-103	ILC2b	Cenpf
2.21929909266669e-106	0.648975109149558	0.636	0.116	3.94191904839458e-102	ILC2b	Orc6
5.91999004090353e-106	0.907455822963483	0.452	0.056	1.05150863106529e-101	ILC2b	Hist1h2ae
1.01469533782232e-105	0.329250325494098	0.252	0.008	1.80230185904001e-101	ILC2b	Fbxo5
1.79648867653694e-105	1.81548492126776	0.946	0.487	3.19092318726492e-101	ILC2b	Tuba1b
1.50641293306963e-104	0.258783914807981	0.265	0.011	2.67569065171827e-100	ILC2b	Ncaph
2.38196020990633e-103	0.549206168277762	0.517	0.074	4.23083772483563e-99	ILC2b	Rpa2
5.65076101184553e-100	0.293459803505524	0.272	0.013	1.003688170924e-95	ILC2b	Prc1
1.05187401803636e-95	0.32090860806126	0.459	0.059	1.86833863083618e-91	ILC2b	Mms22l
6.33005499431983e-95	0.364810333920463	0.364	0.035	1.12434436809109e-90	ILC2b	Incenp
8.11349618370206e-91	0.324012888637986	0.418	0.051	1.44111919214916e-86	ILC2b	Pkmyt1
1.39442729737564e-90	1.69659454102889	0.993	0.778	2.47678176559862e-86	ILC2b	Tubb5
5.25411771953311e-90	0.376991341256259	0.469	0.067	9.33236389343472e-86	ILC2b	Hmgb3
2.72369285414301e-89	0.421604204056303	0.517	0.086	4.83782324752881e-85	ILC2b	Rnaseh2a
3.90893325468194e-89	0.78419505403201	0.823	0.255	6.94304724696606e-85	ILC2b	Rfc2
4.47893953218221e-88	0.757776348060176	0.782	0.216	7.95549239706205e-84	ILC2b	Smc4
8.33733712079507e-87	0.704209223967988	0.816	0.241	1.48087781939562e-82	ILC2b	Ssrp1
2.71492158617145e-86	0.302594549117813	0.293	0.023	4.82224372135773e-82	ILC2b	Knstrn
2.95951086460098e-86	0.687015102139435	0.694	0.18	5.25668319770427e-82	ILC2b	Lsm2
8.39852111730371e-86	1.40260763490645	0.973	0.561	1.49174532085549e-81	ILC2b	Nme1
4.9408346478221e-85	0.427628328036661	0.636	0.133	8.77591050146161e-81	ILC2b	Pole3
6.39925588910778e-85	0.253257422699459	0.303	0.026	1.13663583102332e-80	ILC2b	Tmem107
1.73812771460946e-84	0.807529810376321	1	0.888	3.08726244668932e-80	ILC2b	Snrpe
6.10809835576288e-84	1.65004578137785	1	0.802	1.0849204299506e-79	ILC2b	Hmgb2
9.07522711630509e-84	0.55476430494536	0.656	0.153	1.61194184039811e-79	ILC2b	Nudt5
1.12253800726319e-80	0.718413824597404	0.827	0.267	1.99385200850088e-76	ILC2b	Hpf1
4.72167893723546e-80	0.377848701792258	0.486	0.083	8.38664612831763e-76	ILC2b	Rfc1
1.92982139170529e-79	0.313438909739353	0.388	0.051	3.42774875594694e-75	ILC2b	Cdca7l
3.70399354883719e-79	0.546960196705293	0.643	0.148	6.57903334144462e-75	ILC2b	Ezh2
7.02006295571745e-79	0.393931384359179	0.51	0.092	1.24690358219453e-74	ILC2b	Fen1
9.66577198143521e-79	0.600980646668216	0.745	0.206	1.71683441934252e-74	ILC2b	Aarsd1
1.05937773052857e-78	1.02779233789074	0.871	0.301	1.88166672496484e-74	ILC2b	Nrgn
1.39220566047418e-78	0.980310668183299	0.993	0.704	2.47283569413423e-74	ILC2b	Anp32b
4.32697956495483e-78	0.654151907963996	0.827	0.253	7.68558110327277e-74	ILC2b	Impa2
4.30829591950665e-77	1.07625585655095	0.973	0.552	7.65239521222772e-73	ILC2b	Ranbp1
4.71472262507502e-77	0.319431438131179	0.374	0.05	8.37429032665826e-73	ILC2b	Hirip3
5.86437678730313e-77	0.427497966137442	0.548	0.11	1.04163060496078e-72	ILC2b	Ppil1
8.20724025117624e-77	0.92739521313453	0.942	0.443	1.45777001341392e-72	ILC2b	Dbi
2.06662311937811e-76	0.60208281649479	0.738	0.208	3.67073598463939e-72	ILC2b	Mrpl42
2.07240146479639e-76	1.09675331212245	0.905	0.403	3.68099948177135e-72	ILC2b	Pcna
4.31260096462418e-76	0.521257958670892	0.653	0.163	7.66004183336546e-72	ILC2b	Ppih
1.35887886747159e-75	0.352305107186209	0.425	0.067	2.41364064440304e-71	ILC2b	Rfc3
1.61008240393203e-75	0.404250079114638	0.599	0.132	2.85982836586407e-71	ILC2b	Nt5c3b
2.82522140732593e-75	0.970528120849863	1	0.795	5.01815826369232e-71	ILC2b	Txn1
5.8811633329515e-75	0.376941308493927	0.378	0.052	1.04461223119885e-70	ILC2b	Mns1
6.24566255067459e-75	0.339324634391299	0.418	0.065	1.10935458225082e-70	ILC2b	Cbx5
2.11453296883143e-74	1.11032053121182	0.993	0.816	3.75583345923839e-70	ILC2b	Hmgb1
2.1304783955827e-74	0.438446741969118	0.616	0.141	3.78415572623399e-70	ILC2b	Hmgn5
2.60459230647527e-74	0.902104405778781	0.867	0.358	4.62627685476137e-70	ILC2b	Pa2g4
6.99196808341218e-74	0.310522315493512	0.446	0.075	1.24191337097567e-69	ILC2b	Cinp
8.99012077045281e-74	0.369399039333286	0.548	0.112	1.59682525124783e-69	ILC2b	Psph
1.11002898513634e-73	0.350342567239757	0.473	0.084	1.97163348339916e-69	ILC2b	Ncapd3
1.20753711851776e-73	0.336789494888807	0.524	0.1	2.14482742991124e-69	ILC2b	Itgb3bp
1.9212593228923e-73	0.57988809228762	0.741	0.214	3.41254080932131e-69	ILC2b	Uchl5
7.58241992260319e-73	0.357830284250548	0.384	0.057	1.34678942665278e-68	ILC2b	Syce2
8.34148863590123e-73	0.328240008232759	0.469	0.083	1.48161521150878e-68	ILC2b	Cdt1
9.94934181504939e-73	0.938810671881795	0.976	0.587	1.76720209318907e-68	ILC2b	Alyref
5.9536414159857e-72	0.272823244727817	0.391	0.058	1.05748578830738e-67	ILC2b	Pola2
1.67783302481433e-71	0.509495177516373	0.636	0.161	2.98016701867521e-67	ILC2b	Cisd1
9.45532226797615e-71	0.86159228592287	0.946	0.445	1.67945434123792e-66	ILC2b	Impdh2
1.01144238645996e-70	0.26568979514224	0.422	0.068	1.79652396683018e-66	ILC2b	Aaas
3.85274104207978e-70	0.890166469123074	1	0.794	6.84323863894211e-66	ILC2b	Slc25a5
4.7749133273298e-70	0.900741691903704	0.99	0.587	8.48120105200319e-66	ILC2b	Nap1l1
5.86039574317981e-70	1.22655249500589	0.966	0.6	1.0409234919036e-65	ILC2b	H2afv
9.50313141400523e-70	0.64010863263223	0.81	0.273	1.68794620175561e-65	ILC2b	Smc1a
1.266670042871e-69	0.498896388359278	0.67	0.179	2.24985933014747e-65	ILC2b	Sae1
2.53847654644552e-69	0.286853988708577	0.432	0.074	4.50884204179654e-65	ILC2b	Fxn
2.91952757896108e-69	0.387208633874972	0.588	0.137	5.18566488575068e-65	ILC2b	Nudcd2
2.92057697452479e-69	0.542822557216885	0.741	0.213	5.18752882215093e-65	ILC2b	Xlr4a
8.21490492170185e-69	0.78671156584986	1	0.888	1.45913141219268e-64	ILC2b	Ybx1
1.04454871743857e-68	0.360030301557995	0.476	0.092	1.85532743191439e-64	ILC2b	Shmt2
1.4305750512124e-68	0.351891394288333	0.354	0.05	2.54098740596346e-64	ILC2b	Dtl
3.49666558200425e-68	0.614844171995286	0.793	0.261	6.21077740675596e-64	ILC2b	Exosc8
1.27532419081232e-67	0.306821741984301	0.5	0.1	2.26523082772085e-63	ILC2b	Psmg2
2.11347006604816e-67	0.588015764992316	0.782	0.258	3.75394553131473e-63	ILC2b	Dpy30
6.77891355144294e-67	0.36288174855766	0.503	0.105	1.20407062500729e-62	ILC2b	Ift27
1.09317087243714e-66	0.662354562825047	0.823	0.285	1.94169010362284e-62	ILC2b	Nucks1
1.1313976081329e-66	0.524412633207794	0.714	0.205	2.00958843156566e-62	ILC2b	AI506816
1.69027391890953e-66	0.438490304336298	0.67	0.178	3.00226453476711e-62	ILC2b	Timm50
2.55803614575521e-66	0.777638428578615	0.963	0.537	4.54358380209041e-62	ILC2b	Lsm5
2.83896350353331e-66	0.32957441303535	0.456	0.087	5.04256697497586e-62	ILC2b	Atic
7.23752088111839e-66	0.795728155837106	0.918	0.406	1.28552845890425e-61	ILC2b	Cbx3
9.2652104142178e-66	0.87596314424575	1	0.958	1.64568667377337e-61	ILC2b	Npm1
1.02515448185304e-65	0.442884096931331	0.65	0.17	1.82087939066737e-61	ILC2b	Cmc2
2.50706185982444e-65	0.259410496256957	0.388	0.063	4.45304327542018e-61	ILC2b	Cmss1
3.75471318084637e-65	0.590044234309207	0.823	0.277	6.66912155181932e-61	ILC2b	Fkbp2
6.96969774833721e-65	0.56343757301656	0.5	0.113	1.23795771405965e-60	ILC2b	Srm
8.75928975609792e-64	0.977641031884813	0.99	0.782	1.55582504647811e-59	ILC2b	Pkm
1.78245473480771e-63	0.275752102082375	0.347	0.053	3.16599609996545e-59	ILC2b	Chchd6
1.85049979629368e-63	0.852872212673979	0.898	0.405	3.28685773817683e-59	ILC2b	Tpi1
2.1074824782479e-63	0.251654119262597	0.293	0.036	3.74331037786392e-59	ILC2b	Fam111a
2.5458057876282e-63	0.807172492828762	0.986	0.683	4.52186023998521e-59	ILC2b	Atp5g3
4.01308705158663e-63	0.737580519938466	1	0.798	7.12804522102816e-59	ILC2b	Cox7a2
9.08525804054109e-63	0.662754701734681	1	0.994	1.61372353316091e-58	ILC2b	Rps2
9.79800421739932e-63	0.261411546862793	0.33	0.048	1.74032150909447e-58	ILC2b	Nmral1
2.04617394518911e-62	0.390354857687748	0.588	0.147	3.6344141614449e-58	ILC2b	Topbp1
2.45112277262598e-62	0.284224057652032	0.435	0.083	4.35368426873826e-58	ILC2b	Pmm1
3.15545023499997e-62	0.4757262455489	0.752	0.227	5.60471070740695e-58	ILC2b	Vkorc1
4.12556767724741e-62	0.67237192606455	0.874	0.361	7.32783330832685e-58	ILC2b	Cenpx
5.6577091513854e-62	0.299548179017349	0.49	0.105	1.00492229946907e-57	ILC2b	Gins4
1.17005258203735e-61	0.792447716275965	0.99	0.767	2.07824739621474e-57	ILC2b	Hnrnpa3
5.38801789017874e-61	0.372963779705261	0.415	0.079	9.57019737653548e-57	ILC2b	Kif23
5.85113788400007e-61	0.399708555087037	0.65	0.179	1.03927911095609e-56	ILC2b	Hspa14
6.3087712352591e-61	0.780791330749698	0.997	0.698	1.12056394680672e-56	ILC2b	Atp5j
8.04077226450159e-61	0.399059485237074	0.609	0.161	1.42820196962077e-56	ILC2b	Lage3
1.17326261377391e-60	0.942164601183249	0.959	0.611	2.08394905458523e-56	ILC2b	Erh
1.43208891086705e-60	0.603323954933488	0.755	0.261	2.54367632348205e-56	ILC2b	Ddx39
1.99937875410355e-60	0.295556954639019	0.483	0.103	3.55129654303873e-56	ILC2b	Dkc1
2.08278386291778e-60	0.792483720505337	1	0.877	3.69944069731456e-56	ILC2b	Rps17
2.21368976803063e-60	0.735715117238874	0.908	0.428	3.931955765976e-56	ILC2b	Fkbp3
2.28117632217167e-60	0.297605866157045	0.463	0.097	4.05182538344131e-56	ILC2b	Ccdc58
2.75077681942705e-60	0.264585995913042	0.31	0.043	4.88592978666632e-56	ILC2b	Zcwpw1
3.8756701521391e-60	0.348792068498686	0.463	0.098	6.88396532422947e-56	ILC2b	Pold3
6.20549980219007e-60	0.653381655689827	0.918	0.401	1.102220874865e-55	ILC2b	Rnaseh2c
6.56615861213757e-60	0.625371797215051	1	0.92	1.16628109268787e-55	ILC2b	Atp5g2
8.79813883596493e-60	0.694142246023235	1	0.962	1.56272542004409e-55	ILC2b	Gapdh
1.00802263505753e-59	0.718299487727249	0.997	0.805	1.79044980438919e-55	ILC2b	Snrpf
1.23599787816918e-59	0.70421906639612	0.912	0.427	2.1953794312041e-55	ILC2b	Rbbp7
2.23293364742121e-59	0.599430389034193	0.752	0.267	3.96613674454955e-55	ILC2b	Mrpl18
4.07009081810229e-59	0.632473206168355	0.721	0.235	7.22929531111329e-55	ILC2b	Tmpo
8.22195551507202e-59	0.487922799216068	0.748	0.242	1.46038373858709e-54	ILC2b	Acp1
9.62859436064462e-59	0.354314074453711	0.619	0.165	1.7102309303377e-54	ILC2b	Rangap1
1.07275984398313e-58	0.272653418072187	0.469	0.1	1.90543603488283e-54	ILC2b	Rpp30
1.1636495707537e-58	0.265351112188173	0.412	0.079	2.06687436757273e-54	ILC2b	Hmbs
1.61083253895759e-58	0.909449781528868	0.963	0.602	2.86116075569647e-54	ILC2b	Pgk1
1.76344818946323e-58	0.6297598839855	0.997	0.923	3.1322366741246e-54	ILC2b	Snrpg
1.82067551403223e-58	0.790855965440695	0.983	0.724	3.23388384802405e-54	ILC2b	Snrpd2
1.82152862497152e-58	0.374766414159617	0.612	0.166	3.23539914367441e-54	ILC2b	Fh1
2.36657162994995e-58	0.549538808844213	0.697	0.23	4.2035045291171e-54	ILC2b	Paics
6.27714548823551e-58	0.450950469122179	0.544	0.14	1.11494658162039e-53	ILC2b	Timm8a1
7.07099605756535e-58	0.36781068381298	0.388	0.075	1.25595031974476e-53	ILC2b	Galk1
9.57031775765793e-58	0.268423463520495	0.544	0.129	1.6998798401152e-53	ILC2b	Atad2
1.34915228928532e-57	0.289157190514902	0.534	0.126	2.39636429622858e-53	ILC2b	Abhd8
1.43666392952258e-57	1.069743568163	0.966	0.667	2.55180247161801e-53	ILC2b	Mif
1.4465943038897e-57	0.298937511671103	0.449	0.095	2.56944080256888e-53	ILC2b	Cdkn2aipnl
1.65541079264443e-57	0.379954244141556	0.636	0.178	2.94034064989503e-53	ILC2b	Mrpl51
3.62519411731016e-57	0.5950782714016	0.827	0.312	6.43906979116631e-53	ILC2b	Anp32e
6.31925954066547e-57	0.260152486534224	0.364	0.065	1.122426879613e-52	ILC2b	Nudt1
7.16779205989421e-57	0.846547719139647	0.952	0.557	1.27314322567841e-52	ILC2b	Nop10
1.15184717483787e-56	0.426023338866007	0.66	0.201	2.04591095194702e-52	ILC2b	Mrpl28
1.2831404630064e-56	0.292604707454829	0.524	0.126	2.27911409039197e-52	ILC2b	Ppp5c
2.88197566553411e-56	0.741313809789554	0.908	0.425	5.11896517712168e-52	ILC2b	Dek
3.10082809922915e-56	0.711500257426292	0.908	0.452	5.50769086985083e-52	ILC2b	Lsm6
3.26182241379099e-56	0.308400496033629	0.459	0.102	5.79364897137556e-52	ILC2b	Bckdk
7.88553672415666e-56	0.559064214888094	1	0.985	1.40062903294471e-51	ILC2b	Rpl14
9.05384636660954e-56	0.303094653425106	0.5	0.117	1.60814419163719e-51	ILC2b	Hspbp1
9.89721352522357e-56	0.958402660052167	0.946	0.544	1.75794306635021e-51	ILC2b	Mdh1
1.14126312007536e-55	0.476319277151988	0.779	0.271	2.02711155387785e-51	ILC2b	Anapc5
1.18032936485372e-55	0.283853837078981	0.452	0.098	2.09650101785318e-51	ILC2b	Fam92a
1.49382437665514e-55	0.274329663806108	0.51	0.121	2.65333085781486e-51	ILC2b	Abcb9
2.17391970424061e-55	0.896597431651175	0.912	0.472	3.86131617867218e-51	ILC2b	Aprt
2.73426013831557e-55	0.722062067028779	0.976	0.587	4.85659285767611e-51	ILC2b	Atp5o
3.3334646138967e-55	0.298880270147768	0.435	0.093	5.92089984720333e-51	ILC2b	Alad
4.26071403187724e-55	0.289879365422415	0.493	0.116	7.56788026342036e-51	ILC2b	Ipo5
6.40939199203402e-55	0.408596027473157	0.554	0.146	1.13843620562508e-50	ILC2b	Alox5
6.81736374030946e-55	0.419869558819186	0.687	0.208	1.21090014755377e-50	ILC2b	Smco4
1.30943321558106e-54	0.311763344471326	0.49	0.117	2.32581527751507e-50	ILC2b	Anapc15
1.68571452516981e-54	0.324380075395651	0.626	0.174	2.99416613960661e-50	ILC2b	Mlec
2.25015837824867e-54	0.575517482766942	1	0.997	3.99673131144529e-50	ILC2b	Rpl41
6.2069265428159e-54	0.357171856352666	0.602	0.169	1.10247429253496e-49	ILC2b	Ap1s1
9.09245437991236e-54	0.416140704858094	0.724	0.234	1.61500174696003e-49	ILC2b	Psip1
1.09583005556264e-53	0.710341935967712	0.908	0.491	1.94641334469036e-49	ILC2b	Hprt
1.7470685610484e-53	0.41937604397103	0.687	0.213	3.10314317813416e-49	ILC2b	Tmem109
2.39424633535432e-53	0.414736609327164	0.694	0.221	4.25266034085635e-49	ILC2b	Lyar
4.54838056894767e-53	0.406199933616912	0.714	0.227	8.07883356656485e-49	ILC2b	Hadh
6.57567104107863e-53	0.593324814648149	0.759	0.283	1.16797069031639e-48	ILC2b	Fam162a
9.30170619877188e-53	0.360550017987414	0.646	0.191	1.65216905502586e-48	ILC2b	Lbr
1.60872794992837e-52	0.487773075155565	0.772	0.273	2.85742258466277e-48	ILC2b	Naa10
1.66885837450734e-52	0.252103098651074	0.395	0.081	2.96422624479994e-48	ILC2b	Ruvbl2
1.79158757204767e-52	0.37729063784623	0.707	0.223	3.18221784547106e-48	ILC2b	Mrpl35
3.53046810758229e-52	0.35616336696961	0.673	0.208	6.27081745268766e-48	ILC2b	Snrnp25
3.90275763646401e-52	0.282003124069869	0.429	0.095	6.93207811388737e-48	ILC2b	Idh2
4.22224381491174e-52	0.359709881692758	0.629	0.184	7.49954946404623e-48	ILC2b	Polr2h
6.2902957656355e-52	0.329130546805	0.527	0.14	1.11728233389218e-47	ILC2b	Oxct1
1.15628388970365e-51	0.658572296592247	0.993	0.803	2.05379144489163e-47	ILC2b	Cox5a
2.67190420870268e-51	0.497277808183654	0.806	0.299	4.74583625549771e-47	ILC2b	Nop58
2.90454049424972e-51	0.609716208976198	0.884	0.41	5.15904482588636e-47	ILC2b	Lsm3
4.30037762824603e-51	0.281387056746017	0.371	0.074	7.63833074329059e-47	ILC2b	Mlf1
5.02092382890511e-51	0.264820850139975	0.497	0.122	8.91816490490126e-47	ILC2b	Sgf29
6.38038032424601e-51	0.274258493672082	0.418	0.091	1.13328315319258e-46	ILC2b	Reep4
8.03352821644688e-51	0.761205804264526	0.99	0.744	1.42691528180529e-46	ILC2b	Prdx1
1.08475301111032e-50	0.815829958724525	0.983	0.68	1.92673829833414e-46	ILC2b	Krtcap2
1.59009416472664e-50	0.316557942533271	0.599	0.171	2.82432525538746e-46	ILC2b	Idh3a
1.78334593241584e-50	0.366035319268158	0.636	0.197	3.16757904515701e-46	ILC2b	Hikeshi
1.85233944816814e-50	0.594794920910344	0.833	0.335	3.29012532783625e-46	ILC2b	Arg1
1.92591473745993e-50	0.286223638366552	0.561	0.153	3.42080975667634e-46	ILC2b	Cops3
2.90294268749084e-50	0.322255345531907	0.52	0.136	5.15620680152122e-46	ILC2b	Ada
2.91254191489499e-50	0.489077601232836	1	0.992	5.17325694923648e-46	ILC2b	Rpl28
3.24047007404033e-50	0.253044791436025	0.449	0.105	5.75572294551044e-46	ILC2b	Nup85
4.27786651074216e-50	0.262148401519428	0.337	0.063	7.59834649638022e-46	ILC2b	Nsd2
7.17527757590232e-50	0.294482275327009	0.578	0.162	1.27447280303177e-45	ILC2b	Mrps11
1.43974410084375e-49	0.60060925821599	0.823	0.356	2.55727347191868e-45	ILC2b	Banf1
1.55989340654439e-49	0.615277809829152	0.765	0.309	2.77068266870414e-45	ILC2b	Lsm7
2.16610754802438e-49	0.649959343153878	0.976	0.62	3.8474402268009e-45	ILC2b	Ywhab
2.31728841347117e-49	0.45276766825214	0.531	0.154	4.11596768000749e-45	ILC2b	Phb
2.54109276530302e-49	0.458676813293245	0.813	0.306	4.51348896973123e-45	ILC2b	Bola3
2.60001464010142e-49	0.382304663766171	0.66	0.21	4.61814600374814e-45	ILC2b	Gtf3a
3.08842868464119e-49	0.370197609423008	0.398	0.089	5.48566702965968e-45	ILC2b	1500009L16Rik
3.31562846185528e-49	0.254260426780367	0.51	0.133	5.88921927394734e-45	ILC2b	Faf1
4.10765768582781e-49	0.528135308678372	0.687	0.247	7.29602158156735e-45	ILC2b	Ppa1
6.44594641853908e-49	0.254064576664433	0.476	0.116	1.14492900286091e-44	ILC2b	Dynlt1f
7.11073292542517e-49	0.331608298913129	0.592	0.176	1.26300838221402e-44	ILC2b	Cfap20
1.06839643369853e-48	0.41060543190449	0.469	0.122	1.89768574553533e-44	ILC2b	Hist1h4i
1.63867987236303e-48	0.487251176771639	0.854	0.343	2.91062318929122e-44	ILC2b	Ndufv1
2.62579811777537e-48	0.329727673304416	0.459	0.115	4.66394261679261e-44	ILC2b	Mis18a
4.36400801912186e-48	0.673363448660904	0.769	0.308	7.75135104356424e-44	ILC2b	Serpinb6a
5.08167671776004e-48	0.326704187438935	0.51	0.14	9.02607418608538e-44	ILC2b	Erg28
6.5430911684614e-48	0.28828113980612	0.476	0.121	1.16218385334211e-43	ILC2b	Usp1
6.69574836450744e-48	0.329320668230564	0.653	0.204	1.18929882450381e-43	ILC2b	Gars
1.4287058549463e-47	0.636757576490377	0.857	0.386	2.53766733955561e-43	ILC2b	Nhp2
1.51128282229849e-47	0.375150672639507	0.714	0.243	2.68434054896657e-43	ILC2b	Smc3
1.67272838395056e-47	0.493044306284872	0.748	0.288	2.97110015557299e-43	ILC2b	Polr2f
1.73549264740862e-47	0.708689742734552	0.891	0.484	3.08258204032719e-43	ILC2b	Ndufab1
1.84928402906979e-47	0.658689744799862	0.973	0.67	3.28469829243377e-43	ILC2b	Uqcr10
2.01617768170546e-47	0.551864551996507	0.803	0.333	3.58113479824523e-43	ILC2b	Ndufa5
3.00539834188863e-47	0.695464204134013	0.935	0.526	5.33818853486258e-43	ILC2b	Ndufc2
3.64553550021759e-47	0.614256792318872	0.905	0.443	6.47520015548649e-43	ILC2b	Snrpd3
3.86583868887595e-47	0.620283839865591	0.891	0.439	6.86650267918147e-43	ILC2b	Etfb
8.01252277531674e-47	1.01388232895889	0.898	0.508	1.42318429535176e-42	ILC2b	Ly6a
8.98541319503759e-47	0.28550385495279	0.418	0.097	1.59598909170258e-42	ILC2b	Tmem273
9.84618117484253e-47	0.7708337607116	1	0.907	1.74887870027553e-42	ILC2b	Nme2
1.39079020665238e-46	0.621491317411159	0.993	0.817	2.47032156505596e-42	ILC2b	Cox5b
1.43733673346709e-46	0.472682234412135	0.752	0.284	2.55299750598425e-42	ILC2b	Nans
2.16049436813317e-46	0.810131455998097	0.969	0.634	3.83747009667815e-42	ILC2b	Atp5g1
3.20897168163416e-46	0.376379177079649	0.629	0.203	5.69977550091859e-42	ILC2b	Mrps25
3.4275393302997e-46	0.37193392446026	0.711	0.244	6.08799535847833e-42	ILC2b	Agpat5
3.81763062984434e-46	0.41006398993663	0.656	0.222	6.78087552472952e-42	ILC2b	Cnpy2
5.40535813676695e-46	0.484739940476085	0.718	0.272	9.60099712252547e-42	ILC2b	Sdf2l1
6.22644624350482e-46	0.69482119784521	0.942	0.632	1.10594138177133e-41	ILC2b	Mrpl33
6.51616404470933e-46	0.25956043684051	0.514	0.141	1.15740105762127e-41	ILC2b	Kars
7.38176364366851e-46	0.337520028922587	0.69	0.23	1.3111488583884e-41	ILC2b	Dcps
9.27115544015303e-46	0.317495898063452	0.585	0.178	1.64674262927998e-41	ILC2b	Cdc123
9.57181983836441e-46	0.318840227978069	0.633	0.201	1.70014663969029e-41	ILC2b	Qdpr
1.34195726366683e-45	0.448866911869147	0.701	0.26	2.38358449172502e-41	ILC2b	Mrps12
2.0669811393256e-45	0.512948255664333	0.806	0.336	3.67137189967014e-41	ILC2b	Ndufc1
2.36987593596765e-45	0.256280305573033	0.425	0.104	4.20937363746573e-41	ILC2b	Hjurp
2.86586152379474e-45	0.489286862436463	0.796	0.313	5.09034323856421e-41	ILC2b	Tusc3
3.06970684326982e-45	0.626552483214176	0.959	0.578	5.45241329501585e-41	ILC2b	Lsm4
3.75033005765875e-45	0.706632657647801	0.895	0.451	6.66133624841348e-41	ILC2b	Hspd1
4.2270265022789e-45	0.491664680504897	0.82	0.348	7.50804447334779e-41	ILC2b	Psmd13
4.79214564870054e-45	0.610129561760124	1	0.816	8.51180910122189e-41	ILC2b	Atp5j2
7.96070459195163e-45	0.271128341279254	0.554	0.162	1.41398034962245e-40	ILC2b	Creld2
8.92136791571403e-45	0.829695697762735	0.969	0.716	1.58461336918913e-40	ILC2b	Ndufa4
1.14345012731242e-44	0.506387980548736	0.806	0.34	2.03099611613232e-40	ILC2b	Mrpl12
1.20722289497666e-44	0.597339893522564	0.83	0.371	2.14426930605754e-40	ILC2b	Hmgn1
1.43927874973218e-44	0.373994021712115	0.769	0.285	2.5564469152743e-40	ILC2b	Pfdn6
1.7733017454863e-44	0.327697085230957	0.616	0.194	3.14973856033277e-40	ILC2b	Pabpc4
2.22835275789003e-44	0.326813302761713	0.568	0.173	3.95800016856427e-40	ILC2b	Tmem238
2.94529201458796e-44	0.308456090332676	0.558	0.169	5.23142767631114e-40	ILC2b	Mtx2
3.12784203530704e-44	0.601507930862542	0.963	0.636	5.55567302311237e-40	ILC2b	Micos10
4.27235009978354e-44	0.392773164341811	0.68	0.234	7.58854824723552e-40	ILC2b	Rad50
5.27937614916135e-44	0.438677795647568	0.711	0.264	9.37722791614039e-40	ILC2b	Snrpa
6.46463824416163e-44	0.469368978994837	0.769	0.3	1.14824904492799e-39	ILC2b	Fkbp4
8.28061683854062e-44	0.591905465946936	0.857	0.411	1.47080316286159e-39	ILC2b	Cks2
9.35908364432967e-44	0.359573428260918	0.673	0.231	1.66236043690584e-39	ILC2b	Pcbd2
9.42753623696974e-44	0.435949580021164	0.759	0.302	1.67451898641057e-39	ILC2b	Stub1
1.23686485616833e-43	0.594397576316646	0.823	0.347	2.19691935752618e-39	ILC2b	Klrg1
1.44335216574327e-43	0.531953315504327	1	0.88	2.56368211679319e-39	ILC2b	Cox6c
1.82501696024382e-43	0.380710215248994	0.66	0.231	3.24159512478508e-39	ILC2b	Mrpl34
2.22664129762615e-43	0.449308888920853	0.68	0.248	3.95496027284357e-39	ILC2b	Gstp1
4.31738643725026e-43	0.302947720825686	0.575	0.176	7.6685417898439e-39	ILC2b	Ruvbl1
6.78248628165753e-43	0.254136720123433	0.544	0.159	1.20470521334801e-38	ILC2b	Ncaph2
7.33437711830218e-43	0.635210021404567	0.854	0.412	1.30273206375283e-38	ILC2b	Rexo2
9.42977764682754e-43	0.317600541948137	0.687	0.239	1.67491710562951e-38	ILC2b	Hdac1
1.32503617943167e-42	0.352226148378628	0.711	0.254	2.35352926190653e-38	ILC2b	Smim11
2.13203380974134e-42	0.307778437324921	0.588	0.191	3.78691845286258e-38	ILC2b	Immt
2.50123387872145e-42	0.312960242504165	0.677	0.232	4.44269161538504e-38	ILC2b	Ndufa9
6.18582987042503e-42	0.612183381527665	0.946	0.559	1.09872710158489e-37	ILC2b	Swi5
8.72031580692871e-42	0.613112522921803	0.99	0.805	1.54890249362668e-37	ILC2b	Eef1g
1.59647477941623e-41	0.407210550225831	0.857	0.36	2.83565850319911e-37	ILC2b	Gtf2a2
1.964004129092e-41	0.695251636644808	0.969	0.635	3.48846413409321e-37	ILC2b	Eno1
3.98394669944169e-41	0.662507346022481	0.912	0.528	7.07628612754834e-37	ILC2b	Uqcr11
4.04721015553225e-41	0.265175935712816	0.299	0.06	7.18865467825639e-37	ILC2b	Rln3
4.09011255132174e-41	0.277548136159917	0.466	0.131	7.26485791365767e-37	ILC2b	Lman1
4.48869754262904e-41	0.358583154066237	0.643	0.229	7.97282457521769e-37	ILC2b	Uchl3
4.82027146413518e-41	0.596433427754127	0.878	0.434	8.56176617459691e-37	ILC2b	C1qbp
5.03647287582259e-41	0.438555984966022	0.762	0.31	8.94578312203608e-37	ILC2b	Pfdn1
5.81262492227694e-41	0.276742254429555	0.633	0.207	1.03243843869483e-36	ILC2b	Xlr4b
7.25972872616082e-41	0.40527651992035	0.745	0.295	1.28947301634069e-36	ILC2b	Anapc11
7.31175436738613e-41	0.302308381902962	0.588	0.187	1.29871381073512e-36	ILC2b	Gstp3
1.03920432699049e-40	0.534404837598579	0.776	0.333	1.84583472560051e-36	ILC2b	Prmt1
1.23924585633098e-40	0.308938000947324	0.548	0.174	2.20114849001508e-36	ILC2b	Fmc1
1.53190614988878e-40	0.298989923628655	0.588	0.193	2.72097170343244e-36	ILC2b	Tceal9
1.58545462790931e-40	0.526725084451499	0.881	0.428	2.81608451009251e-36	ILC2b	Hdgf
2.55718316379782e-40	0.807180498372256	0.922	0.582	4.5420687355377e-36	ILC2b	Ppp1r14b
2.60127561798473e-40	0.265238297693433	0.456	0.128	4.62038575266448e-36	ILC2b	Plk4
2.62532094795594e-40	0.758260569224403	0.653	0.268	4.66309506775934e-36	ILC2b	H2afx
2.98056545936338e-40	0.278211019196762	0.633	0.211	5.29408036892124e-36	ILC2b	Babam1
3.12312862485696e-40	0.281226179134942	0.619	0.201	5.54730106347094e-36	ILC2b	Vars
3.3583238921679e-40	0.278742639425214	0.446	0.124	5.96505489726862e-36	ILC2b	Mogs
4.53168552117182e-40	0.464970165334566	0.755	0.319	8.04917982270539e-36	ILC2b	Commd1
5.43428729361535e-40	0.962910674634245	0.827	0.416	9.65238109091958e-36	ILC2b	Cxcl3
6.89463041229967e-40	0.583209044130591	0.986	0.749	1.22462425383267e-35	ILC2b	Atp5f1
8.30711124727534e-40	0.477060248559294	0.891	0.428	1.47550909974105e-35	ILC2b	Pole4
1.12764810393802e-39	0.312553525538311	0.609	0.208	2.00292856221472e-35	ILC2b	Stoml2
1.7095460420962e-39	0.345850303028892	0.609	0.208	3.03649567997127e-35	ILC2b	Mrps28
1.89134531291858e-39	0.28760540606549	0.701	0.251	3.35940754480598e-35	ILC2b	Mfsd10
1.96084611478749e-39	0.30993769090743	0.541	0.174	3.48285486908554e-35	ILC2b	Tomm40
1.99941006405218e-39	0.462814451149021	0.82	0.354	3.55135215576949e-35	ILC2b	Mtch1
2.0410738313421e-39	0.547324186558052	0.847	0.418	3.62535533922984e-35	ILC2b	Nudc
4.10394817200465e-39	0.53671116756057	0.932	0.522	7.28943274311466e-35	ILC2b	Nudt21
5.25298401352867e-39	0.25403414218846	0.493	0.147	9.33035020482962e-35	ILC2b	Prpf19
8.02963499200401e-39	0.341231555833522	0.69	0.261	1.42622376727975e-34	ILC2b	Mrpl13
9.27213070770303e-39	0.283324453651636	0.605	0.205	1.64691585630221e-34	ILC2b	Ppid
9.39405010629729e-39	0.287003506720628	0.718	0.261	1.66857117988052e-34	ILC2b	Thy1
9.47849102202092e-39	0.620556198049577	0.993	0.845	1.68356957533136e-34	ILC2b	Ldha
1.33797934298723e-38	0.29594244166846	0.429	0.118	2.37651890901392e-34	ILC2b	Hist1h1e
2.0187942271541e-38	0.40414973156773	1	0.988	3.58578230627111e-34	ILC2b	Rps8
3.28818824578445e-38	0.401608666110601	0.588	0.204	5.84047996216235e-34	ILC2b	Glb1
3.42992627593534e-38	0.256476907725988	0.646	0.223	6.09223505131634e-34	ILC2b	Sdhc
4.37884278309364e-38	0.350023704467043	0.759	0.299	7.77770055133093e-34	ILC2b	Snrnp40
6.31159825448875e-38	0.267846309510967	0.473	0.14	1.12106608196229e-33	ILC2b	Nop16
7.54363701392781e-38	0.320113614653583	0.68	0.246	1.33990080641386e-33	ILC2b	Maz
7.79426035967802e-38	0.503581409086775	0.901	0.464	1.38441652508601e-33	ILC2b	Cuta
1.27831520800659e-37	0.50368162944275	0.816	0.395	2.2705434724613e-33	ILC2b	Ndufa10
1.53812929473867e-37	0.504494180440037	0.959	0.525	2.73202525331482e-33	ILC2b	Atpif1
1.93493343470147e-37	0.329780713827628	0.701	0.265	3.43682876671674e-33	ILC2b	Dap3
2.20273168650285e-37	0.509559062998563	0.789	0.35	3.91249202156636e-33	ILC2b	Plaur
2.57378727108119e-37	0.590408337656942	0.976	0.614	4.57156095089442e-33	ILC2b	Spcs2
3.05184108786838e-37	0.279262780095373	0.67	0.24	5.42068014027182e-33	ILC2b	Chchd3
4.29571395079851e-37	0.531990900666227	0.942	0.579	7.63004711940832e-33	ILC2b	Sf3b5
4.33970172166216e-37	0.573507704821636	0.844	0.411	7.70817819801634e-33	ILC2b	Ltb4r1
4.6878251943113e-37	0.526750258778094	0.901	0.476	8.32651511013572e-33	ILC2b	Sdhb
5.45455761924041e-37	0.287416278580063	0.735	0.279	9.68838524329481e-33	ILC2b	Actn4
5.76314525347381e-37	0.34904220712631	0.765	0.304	1.02364985992202e-32	ILC2b	Idh3g
7.15365385824331e-37	0.337524440349098	0.752	0.289	1.27063199830118e-32	ILC2b	Osgep
1.10718144767251e-36	0.412659892547419	0.701	0.286	1.96657568735591e-32	ILC2b	Sumo3
1.13550992483215e-36	0.294635016322677	0.49	0.152	2.01689272848687e-32	ILC2b	Slc6a13
1.18332538949076e-36	0.367547425573921	0.67	0.259	2.10182255681348e-32	ILC2b	Ebna1bp2
1.66835407914205e-36	0.301500347840942	0.69	0.255	2.96333051537211e-32	ILC2b	Nsmce1
1.81619723567702e-36	0.452713413201143	0.81	0.374	3.22592953000952e-32	ILC2b	Chchd1
1.84309737000445e-36	0.264222965495273	0.469	0.144	3.2737095486019e-32	ILC2b	Ddx1
2.08005691090042e-36	0.288483269031108	0.694	0.261	3.69459708514133e-32	ILC2b	Glo1
2.28009389247232e-36	0.310237540285882	0.714	0.273	4.04990277180934e-32	ILC2b	Lamtor4
3.05202028785914e-36	0.297016123421112	0.707	0.27	5.4209984352954e-32	ILC2b	Dpysl2
3.08451444459236e-36	0.252370955743753	0.575	0.193	5.47871455648495e-32	ILC2b	Cbx1
3.18722765130585e-36	0.523167597450613	0.908	0.512	5.66115375424945e-32	ILC2b	Bola2
3.48889281541748e-36	0.537464496852654	0.959	0.577	6.19697141874452e-32	ILC2b	Ndufb7
4.69389968837815e-36	0.265011015629884	0.541	0.178	8.33730462649727e-32	ILC2b	Nedd4
4.77594268954854e-36	0.523508911570938	0.983	0.667	8.48302940517612e-32	ILC2b	Ndufb5
4.85778636748494e-36	0.54867916878922	0.952	0.535	8.62840014592676e-32	ILC2b	Ptprcap
5.23980191880479e-36	0.328703277445021	0.728	0.286	9.30693616818107e-32	ILC2b	Tmco1
5.7971913818899e-36	0.450942769777993	1	0.975	1.02969713325128e-31	ILC2b	Rps6
6.4646180182286e-36	0.367453173132411	0.745	0.308	1.14824545239776e-31	ILC2b	Nasp
7.05913713788522e-36	0.518889274386671	0.997	0.836	1.25384393843117e-31	ILC2b	Atp5b
7.8635654520001e-36	0.54166475726638	0.949	0.566	1.39672649558426e-31	ILC2b	Spcs1
8.44625529361107e-36	0.328748299355027	0.735	0.293	1.5002238652512e-31	ILC2b	Pin1
9.34719985772195e-36	0.281247601274793	0.602	0.212	1.66024963872857e-31	ILC2b	Mrto4
9.71577183936872e-36	0.332243901693187	0.748	0.303	1.72571539410867e-31	ILC2b	Trp53
1.34058593897382e-35	0.47286679816006	0.803	0.377	2.3811487448053e-31	ILC2b	Ndufb2
1.34478275574431e-35	0.372426698211963	0.738	0.303	2.38860313075304e-31	ILC2b	Mrpl15
1.85914782931185e-35	0.295576203232628	0.429	0.125	3.3022183744237e-31	ILC2b	Parp1
1.86595279432686e-35	0.340370919978411	0.493	0.157	3.31430535328336e-31	ILC2b	Tcrg-C4
2.21648370327118e-35	0.338786693853254	0.752	0.305	3.93691835375026e-31	ILC2b	Psen2
2.49948761971199e-35	0.458394563630894	0.861	0.396	4.43958991013243e-31	ILC2b	Spcs3
2.80990371930768e-35	0.267490199612739	0.435	0.132	4.9909509862343e-31	ILC2b	Ethe1
3.50877540553862e-35	0.519474151126993	0.993	0.835	6.2322868753177e-31	ILC2b	Serbp1
5.06341730191245e-35	0.574350005347425	0.925	0.56	8.99364181165689e-31	ILC2b	Tkt
5.15405908217469e-35	0.348831412544112	0.738	0.294	9.15463974175868e-31	ILC2b	Snrpa1
5.89352917500453e-35	0.351140749309855	0.714	0.292	1.0468086520643e-30	ILC2b	Ubl4a
5.89951780735386e-35	0.531294193457632	0.714	0.309	1.04787235294219e-30	ILC2b	Snhg3
7.73759344328667e-35	0.367398063267489	0.735	0.309	1.37435134739658e-30	ILC2b	Prdx3
8.8610492786207e-35	0.278700056172527	0.677	0.255	1.57389957286861e-30	ILC2b	Vma21
1.13308076225915e-34	0.275905149848629	0.561	0.196	2.0125780499247e-30	ILC2b	Exosc5
1.20529566033888e-34	0.525551001492926	0.997	0.821	2.14084615189392e-30	ILC2b	Cox6b1
1.37566155288193e-34	0.254157015929532	0.527	0.175	2.44345005022889e-30	ILC2b	Pkig
1.4714834196749e-34	0.488976552329848	0.861	0.439	2.61364885002656e-30	ILC2b	Rpn2
1.93193832088158e-34	0.362888089812275	0.769	0.328	3.43150884554986e-30	ILC2b	Pdap1
1.93481311586778e-34	0.475236400621706	0.888	0.476	3.43661505640436e-30	ILC2b	Mrps14
2.02725496088413e-34	0.344826568046716	1	0.997	3.60081026152239e-30	ILC2b	Rpsa
2.06223710322072e-34	0.429473015755686	0.857	0.401	3.66294554274065e-30	ILC2b	Fundc2
2.1002700713695e-34	0.507436825133954	0.949	0.544	3.73049970076651e-30	ILC2b	Ddost
2.30405037853616e-34	0.262150756803395	0.67	0.248	4.09245428235593e-30	ILC2b	Vrk1
2.5160061412161e-34	0.408318638778968	0.837	0.402	4.46893010802804e-30	ILC2b	Eif2s1
2.93557038623692e-34	0.283953598181652	0.67	0.258	5.21416012003402e-30	ILC2b	Mrps17
3.16921849307071e-34	0.37048319438646	0.861	0.402	5.6291658873922e-30	ILC2b	Ero1l
3.4204791644491e-34	0.263523776538866	0.69	0.261	6.0754550918945e-30	ILC2b	Cs
3.74170518918238e-34	0.302809318865603	0.677	0.258	6.64601675702575e-30	ILC2b	Mrpl58
7.94025173061501e-34	0.409141070702971	0.81	0.373	1.41034751239184e-29	ILC2b	Dnajc19
9.63690264850377e-34	0.48725553075437	0.888	0.46	1.71170664842724e-29	ILC2b	Wdr83os
1.16129381268117e-33	0.426301424369691	0.884	0.449	2.0626900700843e-29	ILC2b	Nono
1.63158091901988e-33	0.5394817227376	0.912	0.52	2.89801402836312e-29	ILC2b	Ddx39b
1.71916908967143e-33	0.3417866962094	0.68	0.272	3.05358813707439e-29	ILC2b	Acat1
1.90732675207453e-33	0.460760344233936	0.861	0.436	3.38779377703479e-29	ILC2b	Ndufs6
1.94932090573891e-33	0.45217034160124	0.765	0.352	3.46238379277344e-29	ILC2b	Ndufa12
2.38679373136231e-33	0.376356597088409	0.738	0.318	4.23942302564574e-29	ILC2b	Kdelr2
3.14185377916942e-33	0.484663641726216	1	0.971	5.58056068256072e-29	ILC2b	Rpl22l1
3.16111334694747e-33	0.487273174870874	0.891	0.492	5.61476952684809e-29	ILC2b	Plp2
3.34941589106672e-33	0.417785746771651	0.878	0.424	5.9492325057127e-29	ILC2b	Acot7
3.90566615536221e-33	0.332654699936268	0.701	0.29	6.93724422515436e-29	ILC2b	Uba2
3.99330903599831e-33	0.315248525524012	0.752	0.308	7.09291550974019e-29	ILC2b	Dok2
4.06665611371863e-33	0.346276152271902	0.81	0.357	7.22319458918702e-29	ILC2b	Nsmce4a
4.14316846817205e-33	0.478793807285152	0.925	0.516	7.35909583316719e-29	ILC2b	Ap2s1
4.19666920256582e-33	0.477863133891646	0.98	0.795	7.45412383759741e-29	ILC2b	Snrpb
6.87704113195956e-33	0.486819037824078	0.891	0.449	1.22150004585866e-28	ILC2b	Rbfa
6.97859480380819e-33	0.55070703042676	0.969	0.676	1.23953800905241e-28	ILC2b	Pdia3
9.51493491703568e-33	0.851405192088155	0.935	0.583	1.69004273996388e-28	ILC2b	Areg
1.004551999601e-32	0.440452048040283	0.915	0.476	1.7842852616913e-28	ILC2b	Uqcrc1
1.06502872228511e-32	0.436890253356483	0.83	0.405	1.89170401652281e-28	ILC2b	1110038B12Rik
1.5654488291674e-32	0.319300977799443	0.765	0.318	2.78055021036714e-28	ILC2b	Atxn10
1.77661960057682e-32	0.409081178430356	0.888	0.423	3.15563173454455e-28	ILC2b	Bex3
2.34718949174937e-32	0.258961487209706	0.673	0.259	4.16907797524523e-28	ILC2b	Ddb1
3.23958841315584e-32	0.57504437423095	0.942	0.655	5.7541569394474e-28	ILC2b	Cycs
3.28095428712437e-32	0.271073201404473	0.67	0.261	5.82763100479031e-28	ILC2b	Tmem208
3.54379590064523e-32	0.560219666048863	0.925	0.58	6.29449027872605e-28	ILC2b	Pebp1
3.65271380599284e-32	0.453234880656838	0.874	0.453	6.48795026220449e-28	ILC2b	Ndufs5
4.10571992093427e-32	0.309291543728069	0.765	0.33	7.29257972356346e-28	ILC2b	Ssna1
4.16111545545786e-32	0.355498265572055	0.782	0.347	7.39097327198426e-28	ILC2b	Cops6
4.57593888211346e-32	0.37686499856065	0.68	0.287	8.12778264240994e-28	ILC2b	Cdk2ap1
5.47597081232861e-32	0.532559843372019	0.871	0.494	9.72641935685808e-28	ILC2b	Ssr2
7.01484927205548e-32	0.485169679750106	0.99	0.755	1.24597752770249e-27	ILC2b	Eif3i
8.13755912008743e-32	0.526856395288168	0.983	0.684	1.44539325090993e-27	ILC2b	Hnrnpa2b1
8.21556026395101e-32	0.416761982965955	0.81	0.393	1.45924781408298e-27	ILC2b	Cyc1
9.87312613546245e-32	0.763458847090953	0.966	0.699	1.75366466418084e-27	ILC2b	Lgals1
1.09361096959451e-31	0.475252717210531	0.966	0.608	1.94247180419377e-27	ILC2b	Ndufb8
1.09829313448368e-31	0.517486870469537	0.99	0.769	1.95078826546992e-27	ILC2b	Ssr4
1.23200452714635e-31	0.317869122733412	0.874	0.396	2.18828644111735e-27	ILC2b	Ctbp1
1.30623617889073e-31	0.428953772629131	1	0.955	2.32013670094571e-27	ILC2b	Rpl36a
1.36095585188379e-31	0.529743940789821	0.935	0.631	2.41732978411599e-27	ILC2b	Rbbp4
1.49441024020157e-31	0.560677019346407	0.956	0.623	2.65437146864603e-27	ILC2b	Uqcrq
1.53556932761724e-31	0.42826565738276	0.85	0.431	2.72747823971374e-27	ILC2b	Ndufb3
1.54310974505422e-31	0.421437420642414	0.84	0.416	2.74087152916531e-27	ILC2b	Cct6a
1.5862647193613e-31	0.346534721312756	0.776	0.35	2.81752339452954e-27	ILC2b	Polr2j
1.91720532050511e-31	0.391745211751646	0.626	0.249	3.40534009028118e-27	ILC2b	Htatsf1
2.04423670988439e-31	0.584424953932353	0.898	0.477	3.63097324409666e-27	ILC2b	Pdia6
2.28274595322768e-31	0.533510105370766	0.908	0.514	4.054613362123e-27	ILC2b	Ramp1
2.33077223687425e-31	0.382768486767852	0.857	0.427	4.13991764713604e-27	ILC2b	Lsm8
2.42733309293602e-31	0.400867865987365	1	0.995	4.31142903967296e-27	ILC2b	Rps18
2.54539631523219e-31	0.487476165834259	0.939	0.562	4.52113293511541e-27	ILC2b	Tmem14c
2.55442990364135e-31	0.668183361891429	0.966	0.708	4.53717839484777e-27	ILC2b	Set
2.57601081488714e-31	0.34951790528165	0.755	0.328	4.57551040940254e-27	ILC2b	Denr
2.94087383743588e-31	0.337521910215769	1	0.994	5.22358011005361e-27	ILC2b	Rpl15
3.2511824799921e-31	0.418609606956817	0.878	0.457	5.77475032096197e-27	ILC2b	Ndufa8
3.25309227017486e-31	0.396783012223405	0.864	0.414	5.77814249028459e-27	ILC2b	Cd81
3.6432047402122e-31	0.438237315105723	0.895	0.488	6.47106025956491e-27	ILC2b	Higd1a
3.72967568422852e-31	0.337357144067538	0.68	0.285	6.6246499503267e-27	ILC2b	Tmem147
4.17875332912196e-31	0.314595615810962	0.782	0.337	7.42230166318642e-27	ILC2b	Mrps18c
4.33207633786685e-31	0.365556093053359	0.769	0.354	7.69463399131911e-27	ILC2b	Dnajc15
4.40419529922995e-31	0.399496066558146	0.779	0.372	7.82273169049224e-27	ILC2b	Hat1
4.49999181850239e-31	0.461427286702307	0.922	0.505	7.99288546802395e-27	ILC2b	Mrpl20
4.874276885525e-31	0.463677586852419	0.966	0.66	8.65769060406951e-27	ILC2b	Mdh2
5.29086160404295e-31	0.527533749683332	0.973	0.647	9.39762838110109e-27	ILC2b	Manf
6.77263357621581e-31	0.387265354237254	0.779	0.365	1.20295517580745e-26	ILC2b	Eif3l
6.89544445858123e-31	0.428874362952407	0.915	0.459	1.2247688447332e-26	ILC2b	Skap1
7.82103329897111e-31	0.37635657957906	0.786	0.376	1.38917193456325e-26	ILC2b	Srp19
1.03291373067673e-30	0.508043212016424	0.857	0.481	1.834661368428e-26	ILC2b	Cct3
1.16473923464895e-30	0.258766708078735	0.67	0.265	2.06880982858346e-26	ILC2b	Commd3
1.17810027060014e-30	0.453553665911137	0.956	0.609	2.09254170063996e-26	ILC2b	Anp32a
1.20375318784587e-30	0.270562317831478	0.534	0.194	2.13810641225183e-26	ILC2b	Zbtb8os
1.25268889417659e-30	0.341079156013216	0.741	0.326	2.22502601383646e-26	ILC2b	Etfa
1.6579856295665e-30	0.315369675399998	0.728	0.312	2.94491407523601e-26	ILC2b	Psmd6
1.72805716111712e-30	0.631924560638289	0.993	0.915	3.06937512957622e-26	ILC2b	Eif5a
1.76962545858699e-30	0.300094936797741	0.704	0.298	3.14320873954221e-26	ILC2b	Mrpl21
1.91266304423917e-30	0.369466535431492	0.83	0.402	3.39727209917762e-26	ILC2b	Psmc3
1.94093233128871e-30	0.483266580567358	0.884	0.507	3.44748400683501e-26	ILC2b	Atp5k
1.96154239791625e-30	0.491010270808293	0.833	0.442	3.48409160717884e-26	ILC2b	Pgam1
1.98375502705877e-30	0.478760377216279	0.942	0.539	3.52354567906178e-26	ILC2b	Ostc
2.28527813710669e-30	0.472927408500508	0.997	0.873	4.05911102712891e-26	ILC2b	Clic1
2.32545936673469e-30	0.352925874674722	0.721	0.318	4.13048092719416e-26	ILC2b	Mcts1
2.54456699807454e-30	0.510458108612109	0.973	0.677	4.51965990197999e-26	ILC2b	Prelid1
2.98116735228566e-30	0.399280364635581	0.997	0.947	5.29514945112979e-26	ILC2b	Rpl4
3.15768717937535e-30	0.480742884440791	0.99	0.721	5.60868396800649e-26	ILC2b	Tomm6
3.21338047856315e-30	0.273947299568318	0.765	0.327	5.70760640602386e-26	ILC2b	Mtch2
3.77834666642289e-30	0.269658797874246	0.544	0.203	6.71109934890033e-26	ILC2b	Las1l
6.39222227148585e-30	0.269114108221115	0.605	0.238	1.13538651986132e-25	ILC2b	Isyna1
7.55209668397064e-30	0.299670029587459	0.776	0.344	1.34140341300687e-25	ILC2b	Mrps15
8.76230411235384e-30	0.464101143593123	0.993	0.741	1.55636045643629e-25	ILC2b	Ndufb11
1.00967486188044e-29	0.266496178267641	0.636	0.254	1.79338448967203e-25	ILC2b	Stip1
1.06501028457004e-29	0.390792502054723	0.816	0.405	1.89167126745331e-25	ILC2b	Ndufs8
1.25116616234537e-29	0.266904961895865	0.663	0.268	2.22232133755784e-25	ILC2b	Naa38
1.52758184148784e-29	0.509129333242904	0.66	0.285	2.7132908668507e-25	ILC2b	Arhgef6
1.91550505766733e-29	0.318676546761777	0.724	0.317	3.40232008342872e-25	ILC2b	Ahsa1
1.99622882554337e-29	0.313900446947167	0.694	0.295	3.54570163993014e-25	ILC2b	Rabggtb
2.40680543207521e-29	0.291977600400023	0.548	0.208	4.27496780845198e-25	ILC2b	Mrpl45
3.21762325067766e-29	0.413216211477874	0.857	0.453	5.71514241785367e-25	ILC2b	Ndufv2
3.28898799535882e-29	0.382994433279686	0.847	0.414	5.84190047735634e-25	ILC2b	Ndufb6
3.31104241581254e-29	0.505753879134967	0.918	0.588	5.88107353896624e-25	ILC2b	Cct8
3.47117009137608e-29	0.278379218265485	0.67	0.275	6.16549231630219e-25	ILC2b	Clns1a
3.79758624303928e-29	0.47351953359674	0.993	0.9	6.74527268488637e-25	ILC2b	Rpl5
3.96940183150621e-29	0.457120614931538	0.878	0.496	7.05045153312133e-25	ILC2b	1810037I17Rik
8.07036386602393e-29	0.343318818981268	0.765	0.363	1.43345802988317e-24	ILC2b	Ndufs7
1.01930362944026e-28	0.431182259977916	0.993	0.894	1.81048710661179e-24	ILC2b	Rpl31
1.10945908241235e-28	0.364333531911885	0.861	0.428	1.97062122218082e-24	ILC2b	Tcp1
2.13727172439683e-28	0.429808260936949	0.993	0.877	3.79622203687366e-24	ILC2b	Gpx4
2.22277856103233e-28	0.46083745041037	0.949	0.604	3.94809928010562e-24	ILC2b	Cct7
2.55997105735757e-28	0.341116650743939	0.738	0.346	4.54702059207852e-24	ILC2b	0610010K14Rik
2.60183338458467e-28	0.280597271578929	0.687	0.291	4.62137645769929e-24	ILC2b	Eif3b
2.75647773990513e-28	0.539596756809315	0.952	0.672	4.89605576161949e-24	ILC2b	Park7
3.50357362704004e-28	0.45197349486229	0.997	0.761	6.22304747634852e-24	ILC2b	Atp5c1
3.58995563553308e-28	0.434228387793057	0.898	0.503	6.37647919983386e-24	ILC2b	Phb2
3.83687557213711e-28	0.292894262589551	0.629	0.263	6.81505839122993e-24	ILC2b	Mrps36
4.56110564582359e-28	0.338902277007128	0.85	0.419	8.10143584811187e-24	ILC2b	Gltp
5.41376361918415e-28	0.414434676990641	1	0.922	9.61592694039488e-24	ILC2b	H2afz
8.45434754845485e-28	0.281967119159281	0.776	0.352	1.50166121155655e-23	ILC2b	Sept11
1.4424913641364e-27	0.395113344589356	0.827	0.424	2.56215316097908e-23	ILC2b	Fbl
1.4835092261889e-27	0.429305082220543	0.925	0.558	2.63500908755673e-23	ILC2b	Magoh
1.49535323713991e-27	0.381282870895677	1	0.987	2.65604641980792e-23	ILC2b	Rpl35
1.61086784055012e-27	0.30930538772952	0.707	0.315	2.86122345838512e-23	ILC2b	Psmd2
2.92195099439646e-27	0.262417667694205	0.772	0.343	5.18996935624699e-23	ILC2b	Sdha
3.41707532436302e-27	0.591258027859046	0.956	0.726	6.0694091911336e-23	ILC2b	Ube2s
3.47039843404311e-27	0.266425592415049	0.619	0.256	6.16412169854738e-23	ILC2b	Mrpl11
4.84929775857866e-27	0.36115878302943	1	0.985	8.61332267878742e-23	ILC2b	Rps26
6.12327570597383e-27	0.411715634002123	0.912	0.506	1.08761623089507e-22	ILC2b	Vdac1
7.62601020731671e-27	0.471572309055438	0.925	0.562	1.35453193302359e-22	ILC2b	Cct5
1.00650230103669e-26	0.255420514958535	0.66	0.282	1.78774938710137e-22	ILC2b	P4hb
1.05468140574043e-26	0.410899389109942	0.993	0.862	1.87332511287615e-22	ILC2b	Atp5d
1.11223594061349e-26	0.429393117681304	0.946	0.577	1.97555347771768e-22	ILC2b	Tmem258
1.3057511565031e-26	0.352594436398687	1	0.992	2.31927520418081e-22	ILC2b	Rpl10a
1.42164704375783e-26	0.302281249343742	0.752	0.346	2.52512947912265e-22	ILC2b	Cnih4
1.44625626089055e-26	0.371815087354089	0.748	0.358	2.56884037059379e-22	ILC2b	Uqcc2
1.82266216897241e-26	0.429604606420216	0.973	0.653	3.23741254452879e-22	ILC2b	Ndufb9
2.88951423589979e-26	0.363991072725458	0.864	0.467	5.1323551858052e-22	ILC2b	Eny2
2.89397053939884e-26	0.382144962823865	0.891	0.529	5.14027047208022e-22	ILC2b	Ndufv3
3.78058355305986e-26	0.306097098912622	0.806	0.401	6.71507250694492e-22	ILC2b	Rgcc
3.99643799797277e-26	0.444751045780166	0.99	0.87	7.09847317199924e-22	ILC2b	Rps15
4.19157668057876e-26	0.450816820402908	0.986	0.771	7.445078500044e-22	ILC2b	Ppp1ca
4.45360854731542e-26	0.431504161164761	0.952	0.648	7.91049950174165e-22	ILC2b	Raly
4.90827241288909e-26	0.38931142509781	0.905	0.511	8.71807345977359e-22	ILC2b	Lamtor2
5.5738784610229e-26	0.3852813245352	0.918	0.508	9.90032292246888e-22	ILC2b	Eif1ax
6.56123418089448e-26	0.396229430408561	0.898	0.535	1.16540641521048e-21	ILC2b	Psmb5
8.02655310383564e-26	0.376374165305878	1	0.902	1.42567636230329e-21	ILC2b	Atp5h
1.34271572268422e-25	0.324999303392037	0.772	0.362	2.38493166663172e-21	ILC2b	Tmed3
1.35881809406296e-25	0.460376943997281	0.939	0.617	2.41353269867462e-21	ILC2b	Snrpd1
1.3829256599144e-25	0.341642850559472	0.813	0.406	2.45635255713996e-21	ILC2b	Tmem256
1.72693732335107e-25	0.2748926141019	0.779	0.369	3.06738607373618e-21	ILC2b	Ak2
2.12888964137374e-25	0.354393150903402	1	0.986	3.78133378100804e-21	ILC2b	Rpl3
2.13751781025408e-25	0.319085420880439	0.888	0.473	3.7966591345733e-21	ILC2b	Hnrnpl
2.15289680470397e-25	0.442128176519	0.976	0.758	3.8239753045152e-21	ILC2b	Arhgdib
2.36959001865493e-25	0.292807138346794	0.765	0.352	4.20886579113489e-21	ILC2b	Cnih1
2.41304592499673e-25	0.348794195682655	0.803	0.395	4.28605217197919e-21	ILC2b	Glrx
2.66195611213144e-25	0.423950790601719	1	0.926	4.72816644636787e-21	ILC2b	Tagln2
3.04915654087609e-25	0.341126922853143	0.782	0.392	5.41591184790411e-21	ILC2b	Mrps33
3.34871771704988e-25	0.28595274899108	0.84	0.409	5.94799240902399e-21	ILC2b	Fermt3
3.88689625476967e-25	0.364446596598783	0.925	0.5	6.90390512772189e-21	ILC2b	Sept1
3.94272643801927e-25	0.397652617665303	1	0.949	7.00307069920983e-21	ILC2b	Rbm3
4.47842347582743e-25	0.274085701668643	0.759	0.353	7.95457577776469e-21	ILC2b	Pycard
6.16707932067849e-25	0.504733140577568	0.762	0.418	1.09539662893891e-20	ILC2b	Slbp
6.54661252140005e-25	0.322595272533776	0.656	0.307	1.16280931605108e-20	ILC2b	Suclg1
9.9982873716428e-25	0.303837861718253	0.731	0.357	1.77589580295119e-20	ILC2b	Elof1
1.17171800538308e-24	0.295537998680475	0.827	0.412	2.08120552116143e-20	ILC2b	Tsn
1.20218599983022e-24	0.362860832503084	0.827	0.44	2.13532277289844e-20	ILC2b	Hypk
1.23879913472257e-24	0.461788491539755	0.966	0.648	2.20035502309422e-20	ILC2b	Bsg
1.46372583286345e-24	0.351458321591655	0.874	0.454	2.59986982433206e-20	ILC2b	Psma4
1.49305212971314e-24	0.290538505268694	0.816	0.394	2.65195919279648e-20	ILC2b	Pcmt1
1.51296054531327e-24	0.304534880152067	1	0.998	2.68732052058543e-20	ILC2b	Rps20
1.78092071511475e-24	0.342685151807169	0.745	0.366	3.16327137418682e-20	ILC2b	Mydgf
1.98618594412125e-24	0.358624961352789	0.952	0.562	3.52786347394817e-20	ILC2b	Bcap31
2.17803808703522e-24	0.407374397983794	0.854	0.496	3.86863125019195e-20	ILC2b	Romo1
2.24076163948537e-24	0.491753979985421	0.932	0.646	3.98004082405391e-20	ILC2b	Uqcrb
2.98545394042876e-24	0.365550394851302	1	0.926	5.30276328898956e-20	ILC2b	Cox8a
3.06828369854459e-24	0.383947604660878	0.84	0.433	5.44988550535491e-20	ILC2b	Pdcd1
3.66598757836595e-24	0.439177652484172	0.952	0.654	6.51152713669361e-20	ILC2b	Timm13
4.07850952927029e-24	0.303254056835897	0.786	0.392	7.24424862588989e-20	ILC2b	Pop5
4.28253487369825e-24	0.285263700191207	0.762	0.365	7.60663844266284e-20	ILC2b	Cfdp1
4.42893392157166e-24	0.367997645251124	1	0.962	7.86667243149558e-20	ILC2b	Chchd2
4.56587397713363e-24	0.387849065644313	0.864	0.493	8.10990535818475e-20	ILC2b	Psma1
5.34546480604842e-24	0.365520663483914	0.935	0.549	9.4946145885032e-20	ILC2b	Rer1
6.13597667247697e-24	0.414420309560621	0.932	0.6	1.08987217656536e-19	ILC2b	Hnrnpab
6.51494020019468e-24	0.421394376787616	0.966	0.634	1.15718367835858e-19	ILC2b	Psmb2
8.90042786776863e-24	0.430233560281462	0.969	0.669	1.58089399787306e-19	ILC2b	Pomp
9.79882086589991e-24	0.331354159878119	1	0.985	1.74046656220114e-19	ILC2b	Rps12
1.16269812624477e-23	0.265204439239158	0.765	0.357	2.06518441183596e-19	ILC2b	Psmd14
1.58578572648659e-23	0.337803591418276	0.857	0.453	2.81667260738548e-19	ILC2b	Dpm3
1.63102154049411e-23	0.398873348105375	0.986	0.788	2.89702046022563e-19	ILC2b	Atp5a1
1.99386199100235e-23	0.414531109010877	1	0.892	3.54149766841837e-19	ILC2b	Coro1a
2.2365285168318e-23	0.294465448928518	0.782	0.396	3.97252195159663e-19	ILC2b	Ndufs3
2.3468209266989e-23	0.341065565072307	1	0.968	4.16842333000259e-19	ILC2b	Eef1b2
3.08192007459664e-23	0.281489336690656	0.803	0.403	5.47410643649855e-19	ILC2b	Surf4
3.68614890783111e-23	0.42994039116312	1	0.871	6.54733769008962e-19	ILC2b	Ppib
4.46827690549751e-23	0.398376425068081	1	0.987	7.93655343954468e-19	ILC2b	Hsp90ab1
5.66878121388333e-23	0.371272316366988	0.895	0.559	1.00688891920996e-18	ILC2b	Mrps24
5.77030858653487e-23	0.326732747379548	1	0.982	1.02492221114032e-18	ILC2b	Rpl7
6.23711313782624e-23	0.349977568942337	1	0.922	1.1078360355407e-18	ILC2b	Gm10076
7.21066056241671e-23	0.425411122183572	0.952	0.64	1.28075752909646e-18	ILC2b	Ndufa1
8.05736331860331e-23	0.266527027540841	0.765	0.37	1.43114887265032e-18	ILC2b	Thoc7
8.54654862344861e-23	0.398935525930908	0.969	0.697	1.51803796649694e-18	ILC2b	Nedd8
8.84619763424351e-23	0.416773660292587	0.912	0.528	1.57126162379433e-18	ILC2b	Slc25a4
9.36492281912174e-23	0.293813024420441	0.867	0.432	1.6633975911324e-18	ILC2b	Plaat3
1.01224861432344e-22	0.342228741488213	0.854	0.443	1.7979559887613e-18	ILC2b	Canx
1.21696509317352e-22	0.250166512962283	0.626	0.282	2.16157339849481e-18	ILC2b	Coa3
1.23499816822131e-22	0.296198475091958	0.741	0.361	2.19360374639469e-18	ILC2b	Hsd17b10
1.2739671578177e-22	0.443010375427968	0.959	0.688	2.26282046571581e-18	ILC2b	Cox7b
1.41584425301791e-22	0.354678894437871	0.932	0.614	2.51482256221042e-18	ILC2b	Sec11a
1.91410679961296e-22	0.274512012600309	0.779	0.402	3.39983649747255e-18	ILC2b	Cacybp
2.04485738921811e-22	0.315177284278341	1	0.998	3.63207569472921e-18	ILC2b	Rpl32
2.33507865179476e-22	0.26935064579051	0.769	0.372	4.14756670131785e-18	ILC2b	Psmc5
2.36823686413504e-22	0.379187283615757	0.997	0.906	4.20646231807667e-18	ILC2b	Atp5e
2.66104378642814e-22	0.403192441886356	0.99	0.724	4.72654597345367e-18	ILC2b	Psmb3
2.91636542818613e-22	0.332645410529648	0.816	0.44	5.1800482735442e-18	ILC2b	Tomm5
3.1252677816098e-22	0.374972182804114	0.922	0.595	5.55110063369532e-18	ILC2b	Txnl1
3.58004693163836e-22	0.374895820331774	0.918	0.553	6.35887935997605e-18	ILC2b	Ndufa11
4.13995187475102e-22	0.30999094247807	0.854	0.454	7.35338251993276e-18	ILC2b	Mpc2
4.18687617662737e-22	0.285097600888786	0.837	0.431	7.43672946492553e-18	ILC2b	Sh2d2a
4.79987731609679e-22	0.368212168102401	0.929	0.565	8.52554208885112e-18	ILC2b	Psma5
8.42847751931518e-22	0.460959433252739	0.983	0.759	1.49706617698076e-17	ILC2b	Hspe1
9.26470858417781e-22	0.393362489037828	0.861	0.508	1.64559753872166e-17	ILC2b	Psmb7
9.42674821720046e-22	0.28858269965341	0.878	0.462	1.67437901833915e-17	ILC2b	Skp1a
1.00753258519029e-21	0.433395857555204	0.997	0.872	1.789579377815e-17	ILC2b	Sec61g
1.53814144225232e-21	0.30816903023038	1	0.958	2.73204682972858e-17	ILC2b	Rack1
2.51576092297062e-21	0.331204421170844	0.983	0.701	4.46849455138042e-17	ILC2b	Ppp1cc
3.88669107724366e-21	0.264159906740297	0.857	0.457	6.90354069140018e-17	ILC2b	Gtf2h5
5.4544867466786e-21	0.352292906474316	0.935	0.609	9.68825935945053e-17	ILC2b	Timm23
6.52180080194131e-21	0.427985574293337	0.895	0.539	1.15840225844081e-16	ILC2b	AW112010
7.83346369947935e-21	0.410867110393708	1	0.79	1.39137982230152e-16	ILC2b	Ly6e
8.76405760069012e-21	0.325431089807614	0.837	0.46	1.55667191103458e-16	ILC2b	Aurkaip1
1.0059214606379e-20	0.339650114462996	0.959	0.648	1.78671769838504e-16	ILC2b	Sf3b6
1.77647876486095e-20	0.339902645397873	0.854	0.492	3.15538158214602e-16	ILC2b	Cops9
5.05767873140677e-20	0.353017005450884	0.932	0.616	8.9834489627247e-16	ILC2b	Trir
5.79459530238155e-20	0.469588009516306	0.929	0.693	1.02923601760901e-15	ILC2b	Tubb4b
5.90482822673616e-20	0.355863602576625	0.993	0.835	1.04881558963288e-15	ILC2b	Tle5
6.00392180204055e-20	0.348548147515047	1	0.945	1.06641659047844e-15	ILC2b	Slc25a3
6.39267518868511e-20	0.263844305538345	0.816	0.436	1.13546696701425e-15	ILC2b	Glrx3
1.3474437544486e-19	0.324062841075916	0.35	0.133	2.39332959665161e-15	ILC2b	Serpine1
3.26772108812182e-19	0.252235080918731	1	0.979	5.80412619672198e-15	ILC2b	Oaz1
3.64942189898545e-19	0.253152934664714	0.799	0.411	6.48210317697796e-15	ILC2b	Ndufs4
4.37359052885463e-19	0.285022258683573	0.888	0.497	7.7683714973516e-15	ILC2b	Tecr
4.45886954742629e-19	0.342205205653555	1	0.829	7.91984409013858e-15	ILC2b	Rac2
4.72857642978021e-19	0.267289835760996	0.861	0.472	8.39889745457561e-15	ILC2b	Uqcrc2
5.06193768343608e-19	0.255783002625145	0.895	0.543	8.99101371331916e-15	ILC2b	Bcas2
5.3829839655938e-19	0.354975099641944	0.935	0.635	9.5612561196877e-15	ILC2b	Cct2
6.09036200359163e-19	0.327966711087525	0.929	0.569	1.08177009907795e-14	ILC2b	Cox6a1
6.18883958109361e-19	0.370134332849455	0.973	0.725	1.09926168639385e-14	ILC2b	Selenof
9.6986345334894e-19	0.270333511007954	0.85	0.473	1.72267146583839e-14	ILC2b	Vdac3
1.03965164568815e-18	0.34904645801792	0.997	0.856	1.84662925307129e-14	ILC2b	Eef1d
1.79418260552661e-18	0.281517569457977	0.816	0.457	3.18682714393636e-14	ILC2b	Ube2m
2.45654774331734e-18	0.306172867454911	0.895	0.601	4.36332010168025e-14	ILC2b	Sap18
2.51606325314259e-18	0.301627203067159	1	0.986	4.46903155023188e-14	ILC2b	Rpl26
2.84696418504948e-18	0.349406633321894	0.905	0.588	5.05677778548488e-14	ILC2b	Ndufa3
4.18969207409069e-18	0.290282021430161	0.84	0.459	7.44173106199988e-14	ILC2b	Txn2
[truncated: 591 more rows]
