# Supplementary material for: Single-cell landscape dissecting the transcription and heterogeneity of innate lymphoid cells in ischemic heart
Source: Front Immunol. 2023 May 9;14:1129007. doi: 10.3389/fimmu.2023.1129007 (PMC10203554; doi:10.3389/fimmu.2023.1129007)
Supplement: Supplementary file 3 [file DataSheet_3.csv]

Genesets	ILC2a	ILCdc	ILC2b	ILC1	ILCt
KEGG_N_GLYCAN_BIOSYNTHESIS	0.298297177962992	0.256817993783673	0.322552718044967	0.270123889977085	0.265138716442583
KEGG_OTHER_GLYCAN_DEGRADATION	0.25726264171613	0.245668836022126	0.2647985949722	0.183551393348097	0.122499553979701
KEGG_O_GLYCAN_BIOSYNTHESIS	0.123796966962521	0.0642586201641439	0.0654916100456153	0.0628240874506151	0.0793567287007163
KEGG_GLYCOSAMINOGLYCAN_DEGRADATION	0.0431094975686881	0.114973211757602	0.0772670806797172	0.039834026507252	-0.107882434422146
KEGG_GLYCOSAMINOGLYCAN_BIOSYNTHESIS_KERATAN_SULFATE	0.104409749459474	0.11130296613998	0.0987067898518265	0.0031659178580495	0.125128163151124
KEGG_GLYCEROLIPID_METABOLISM	0.0994221478355044	0.0555519863350352	0.07691364445616	0.0417412973452175	0.0144104321240446
KEGG_GLYCOSYLPHOSPHATIDYLINOSITOL_GPI_ANCHOR_BIOSYNTHESIS	0.102768967412418	0.0472928233626586	0.121627451151349	0.048660495099725	0.0220510005012199
KEGG_GLYCEROPHOSPHOLIPID_METABOLISM	0.125616899101611	0.116826151808074	0.110177353121406	0.103302787089744	0.0791031433711354
KEGG_ETHER_LIPID_METABOLISM	0.0635614994358984	0.115401310061784	0.0732371653854412	0.043121680535242	-0.0437626514075961
KEGG_ARACHIDONIC_ACID_METABOLISM	-0.00945926108387571	-0.0766981112279851	0.0251828271377765	-0.0843364268438081	-0.0704293368762526
KEGG_LINOLEIC_ACID_METABOLISM	-0.106654104223004	-0.133282827633929	-0.0568991071156619	-0.12443453071194	-0.174548935477204
KEGG_ALPHA_LINOLENIC_ACID_METABOLISM	-0.100221474313324	0.0104255085393105	-0.109423261184148	-0.135879443006636	-0.221318230608036
KEGG_SPHINGOLIPID_METABOLISM	0.187500256216111	0.159001064612528	0.149557551149812	0.128132119986728	0.0539706593026756
KEGG_GLYCOSPHINGOLIPID_BIOSYNTHESIS_LACTO_AND_NEOLACTO_SERIES	0.0439166838477425	0.103266073758565	0.0327860658410311	0.0211062203902726	0.049610821577232
KEGG_GLYCOSPHINGOLIPID_BIOSYNTHESIS_GLOBO_SERIES	0.110168999794774	0.243657543414799	0.0944746079901902	-0.00676923854871661	0.0796818999283516
KEGG_GLYCOSPHINGOLIPID_BIOSYNTHESIS_GANGLIO_SERIES	0.204778180975005	0.266306570256159	0.189782319573991	0.0801645173883051	0.125957963994353
KEGG_RIBOFLAVIN_METABOLISM	0.239865153236418	0.195469242832793	0.23677380447452	0.206113774550958	0.14024079647254
KEGG_NICOTINATE_AND_NICOTINAMIDE_METABOLISM	0.0513350177753969	0.095224466484444	0.0456976812429771	0.0732491234660358	0.0838444744944438
KEGG_PANTOTHENATE_AND_COA_BIOSYNTHESIS	0.0149707649464718	0.0545973231189475	0.00850278605300627	-0.00519198394670164	-0.0051214840686031
KEGG_AMINOACYL_TRNA_BIOSYNTHESIS	0.0957084310640461	0.0583012803844802	0.126002512807408	0.103021877097336	0.121327601546479
KEGG_BASAL_TRANSCRIPTION_FACTORS	0.289160015152478	0.273642419999674	0.301000781929696	0.299541809740907	0.291371947338075
KEGG_NON_HOMOLOGOUS_END_JOINING	0.0706681817320078	-0.00163064471491417	0.12513281672661	0.015880250058714	0.0334230443091717
KEGG_SNARE_INTERACTIONS_IN_VESICULAR_TRANSPORT	0.306835850114255	0.336635325114228	0.295669319340475	0.297080692060285	0.25331334030015
KEGG_LYSOSOME	0.266353320756733	0.332782162636568	0.261761166136462	0.251915110339717	0.216423963723356
KEGG_CARDIAC_MUSCLE_CONTRACTION	0.260888141397816	0.358554589850604	0.2700227357857	0.247008220987571	0.251194694070651
KEGG_RENIN_ANGIOTENSIN_SYSTEM	0.0865985774037477	0.116740226563682	0.0481066759952275	0.0546853585664523	0.050333407904128
KEGG_CIRCADIAN_RHYTHM_MAMMAL	0.273183640942182	0.164906454490817	0.218497341031828	0.260915752385011	0.279520908785441
KEGG_TASTE_TRANSDUCTION	0.0161615616128095	0.0385502102113067	0.0230470168622789	0.0475667841460398	0.0543277775627581
KEGG_PROXIMAL_TUBULE_BICARBONATE_RECLAMATION	0.13682900731327	0.256486358521889	0.183892158681021	0.136480126537745	0.117514319778374
KEGG_PATHOGENIC_ESCHERICHIA_COLI_INFECTION	0.410564923032043	0.460570233980987	0.406698973626556	0.413898687191798	0.40286963862849
KEGG_SYSTEMIC_LUPUS_ERYTHEMATOSUS	0.0322640281237215	0.217957304833096	0.0370971652793128	0.074341918394419	0.10864657800063
KEGG_PRIMARY_IMMUNODEFICIENCY	0.217427478330551	0.286908000981944	0.206252970928293	0.210453479621385	0.251760821681363
KEGG_HYPERTROPHIC_CARDIOMYOPATHY_HCM	0.000692725674840809	0.0543851325313282	-0.0181764432413361	0.00894484202584677	-0.0130157768584364
KEGG_ARRHYTHMOGENIC_RIGHT_VENTRICULAR_CARDIOMYOPATHY_ARVC	0.0138173339557171	0.0841752156007433	0.0011249999840705	-0.00127778082514312	-0.0126432273326369
KEGG_DILATED_CARDIOMYOPATHY	-0.00547733152435538	0.0631432521553593	-0.00940035732697283	0.0132329636958906	-0.00853906113819354
KEGG_GLYCOLYSIS_GLUCONEOGENESIS	0.240830628472616	0.23959917706621	0.269832375687043	0.203653241627996	0.16104315453383
KEGG_CITRATE_CYCLE_TCA_CYCLE	0.455320916644431	0.429268936627444	0.502864650644224	0.417776682685105	0.395643339410153
KEGG_PENTOSE_PHOSPHATE_PATHWAY	0.293590788857172	0.247239177367801	0.333522495479762	0.282656425133956	0.227304787069845
KEGG_PENTOSE_AND_GLUCURONATE_INTERCONVERSIONS	0.153764153850444	0.19790070852247	0.192846904043515	0.0965122160918503	0.017369638765997
KEGG_FRUCTOSE_AND_MANNOSE_METABOLISM	0.160959747661207	0.149043621662121	0.190789669741368	0.15592596199459	0.0133796032033243
KEGG_GALACTOSE_METABOLISM	0.209551832461155	0.159413313370062	0.24411163494925	0.159753867069323	0.102201643287481
KEGG_ASCORBATE_AND_ALDARATE_METABOLISM	0.201341813324501	0.228648047244431	0.220337246770664	0.0967967425403883	-0.0300440580880655
KEGG_FATTY_ACID_METABOLISM	0.263027789633747	0.231990639154884	0.279681860225022	0.199653201550492	0.147543340227115
KEGG_STEROID_BIOSYNTHESIS	0.161783410363541	0.132341650514861	0.169291785338955	0.000445186837992372	0.00425556669705977
KEGG_PRIMARY_BILE_ACID_BIOSYNTHESIS	-0.146843459101331	0.0802563853219267	-0.153566413956214	-0.175948908231391	-0.117456441221239
KEGG_STEROID_HORMONE_BIOSYNTHESIS	-0.0406575281908647	0.00972364762301526	0.072917793963787	0.00741226994103707	-0.121121186177226
KEGG_OXIDATIVE_PHOSPHORYLATION	0.540976147421525	0.553231739926443	0.555622405104284	0.521869863646582	0.497982828407118
KEGG_PURINE_METABOLISM	0.175319308098886	0.150461656811617	0.248757238705248	0.169417427738871	0.167371759466668
KEGG_PYRIMIDINE_METABOLISM	0.24576023819782	0.210539792879216	0.34271366691299	0.220023199521209	0.205868757944722
KEGG_ALANINE_ASPARTATE_AND_GLUTAMATE_METABOLISM	0.209424338160638	0.21847611806393	0.240164018294052	0.167547893044548	0.136383571216492
KEGG_GLYCINE_SERINE_AND_THREONINE_METABOLISM	-0.107619778947551	-0.110759108217957	-0.0104107663170766	-0.154830814659177	-0.181157984489542
KEGG_CYSTEINE_AND_METHIONINE_METABOLISM	0.23172507746084	0.218005860254175	0.287096733080684	0.199496553094231	0.187164707491615
KEGG_VALINE_LEUCINE_AND_ISOLEUCINE_DEGRADATION	0.185842715094274	0.173818418614594	0.228685207796175	0.104398245338784	0.101182671681839
KEGG_VALINE_LEUCINE_AND_ISOLEUCINE_BIOSYNTHESIS	0.258848867695221	0.210323732804947	0.272933005734986	0.241379939631313	0.301128395882278
KEGG_LYSINE_DEGRADATION	0.259390543203236	0.244586705946682	0.277924226442066	0.221552907540657	0.23421532691559
KEGG_ARGININE_AND_PROLINE_METABOLISM	0.19957787778997	0.22534198109484	0.227587842007285	0.180078572073377	0.115741631449638
KEGG_HISTIDINE_METABOLISM	0.0319831681986927	-0.0141515894308308	0.0594089819844051	-0.0343548173822473	-0.13404533764748
KEGG_TYROSINE_METABOLISM	0.0477860636187801	0.0879377454201066	0.0915001103343675	0.0357362429071473	-0.0182930648785485
KEGG_PHENYLALANINE_METABOLISM	0.021045792838044	0.153735515419604	0.0690562318203493	0.0383600028848088	-0.0464849121752535
KEGG_TRYPTOPHAN_METABOLISM	0.0536617127758321	0.10113367683356	0.0591100794456218	-0.0402099941543537	-0.0244332656469192
KEGG_BETA_ALANINE_METABOLISM	0.0918972445852984	0.0832368261450506	0.107692003923293	-0.031368769173317	-0.00461334660392059
KEGG_TAURINE_AND_HYPOTAURINE_METABOLISM	-0.166045612456308	-0.243333630102218	-0.171973764180516	-0.152152776235487	-0.0466987583390759
KEGG_SELENOAMINO_ACID_METABOLISM	0.17679041541867	0.114066864578772	0.193416650764189	0.172240648354536	0.152518396742989
KEGG_GLUTATHIONE_METABOLISM	0.137804843486235	0.101097045947234	0.196431577592018	0.0875410017376997	0.0526285999585364
KEGG_STARCH_AND_SUCROSE_METABOLISM	0.0827680208310266	0.0900780353937572	0.109689590563892	0.108404475979238	0.060859309250748
KEGG_AMINO_SUGAR_AND_NUCLEOTIDE_SUGAR_METABOLISM	0.20161483256936	0.219673318103007	0.250996826750181	0.178934358007692	0.119191349357381
KEGG_GLYCOSAMINOGLYCAN_BIOSYNTHESIS_CHONDROITIN_SULFATE	-0.00796710278832305	0.0112114607838783	-0.0368939102185344	-0.0038916290772372	-0.0918526906289398
KEGG_GLYCOSAMINOGLYCAN_BIOSYNTHESIS_HEPARAN_SULFATE	0.0653985087027388	0.0580477130153808	0.0226248601434182	0.00913280887957036	0.0690291615375685
KEGG_INOSITOL_PHOSPHATE_METABOLISM	0.181146515714646	0.140641319039998	0.146458004641609	0.173649286839883	0.175614359531959
KEGG_PYRUVATE_METABOLISM	0.311676292409053	0.238996289812517	0.336831537703505	0.247058318367398	0.222735188105304
KEGG_GLYOXYLATE_AND_DICARBOXYLATE_METABOLISM	0.288374552131736	0.2523536349068	0.377232638514865	0.254217561961593	0.248998474765658
KEGG_PROPANOATE_METABOLISM	0.19944629154921	0.161672732582175	0.238761600465392	0.0767301502041811	0.0945176941453126
KEGG_BUTANOATE_METABOLISM	0.167885520197574	0.0958300912107869	0.201257956662666	0.0785286279812946	0.0927411604034675
KEGG_ONE_CARBON_POOL_BY_FOLATE	0.137109525085025	0.094868813117258	0.307154671416793	0.0971389233425955	0.00452080819661691
KEGG_FOLATE_BIOSYNTHESIS	0.324343129304054	0.331815627202901	0.412966837671329	0.289883127684203	0.221972899884149
KEGG_RETINOL_METABOLISM	0.0282254666257903	0.00243740382521283	0.02075963395446	-0.0364719530257121	-0.0325782403373285
KEGG_PORPHYRIN_AND_CHLOROPHYLL_METABOLISM	0.220422217973788	0.223364726718841	0.28635470454362	0.163110451455355	0.0938592401912227
KEGG_TERPENOID_BACKBONE_BIOSYNTHESIS	0.174782812984102	0.220626111392945	0.250427163055414	0.110515563137584	0.136698362406543
KEGG_LIMONENE_AND_PINENE_DEGRADATION	0.19802104604649	0.198134889098476	0.225721460560507	0.122005704854376	0.0283711518158122
KEGG_NITROGEN_METABOLISM	0.164771673613927	0.160028852214967	0.190679011009505	0.13776597968352	0.165017393473621
KEGG_SULFUR_METABOLISM	0.0283329063187201	0.160406612376662	0.0433251631479056	0.107666562273857	-0.0788757217848248
KEGG_METABOLISM_OF_XENOBIOTICS_BY_CYTOCHROME_P450	-0.0951040896390416	-0.0923944772255811	-0.0764993415430637	-0.127974478331216	-0.181278946894687
KEGG_DRUG_METABOLISM_CYTOCHROME_P450	-0.115102830071755	-0.11452986585234	-0.0777377732892887	-0.117611229563413	-0.190425920614464
KEGG_DRUG_METABOLISM_OTHER_ENZYMES	0.189711197069853	0.160812982589632	0.232795766260312	0.182594076720719	0.10756927302961
KEGG_BIOSYNTHESIS_OF_UNSATURATED_FATTY_ACIDS	0.13302119296944	0.156059196872546	0.152046017349873	0.122502472729721	0.105049708288879
KEGG_ABC_TRANSPORTERS	0.00776283049686107	-0.0307292264543742	-0.0115031006003343	-0.0162114068142963	-0.0218798602888256
KEGG_RIBOSOME	0.715807008975011	0.713471076311967	0.715427967004305	0.710482324558351	0.709757957901144
KEGG_RNA_DEGRADATION	0.397682024245789	0.378814054240371	0.429347175211134	0.393445408485633	0.397119708983277
KEGG_RNA_POLYMERASE	0.371906111281339	0.333596868428706	0.410035047763138	0.375452601297556	0.383329468859134
KEGG_DNA_REPLICATION	0.277306536062776	0.245339904007467	0.53704651704723	0.27017487633427	0.224469258911101
KEGG_SPLICEOSOME	0.547772266610881	0.534085641048528	0.571810405578015	0.549682913369683	0.551247967250977
KEGG_PROTEASOME	0.580600203262002	0.603214428438246	0.61963450904503	0.579845430536232	0.564935248082079
KEGG_PROTEIN_EXPORT	0.560286804107924	0.535863391117411	0.5673640249724	0.549138904863159	0.497487385762683
KEGG_PPAR_SIGNALING_PATHWAY	0.0104128791445584	0.065616631949723	0.00146064471944772	-0.035204548891966	-0.0453344506905492
KEGG_BASE_EXCISION_REPAIR	0.179022911110401	0.168074525243058	0.318995893377865	0.137039435301374	0.16797480609859
KEGG_NUCLEOTIDE_EXCISION_REPAIR	0.291841869569414	0.2437166332012	0.408942806610552	0.270894001395596	0.254455954008919
KEGG_MISMATCH_REPAIR	0.251028519127826	0.192280440283943	0.441217219765251	0.242380964826445	0.218146010046713
KEGG_HOMOLOGOUS_RECOMBINATION	0.123080413983777	0.0851934121158929	0.307002384200283	0.0799745386355771	0.0835162945559789
KEGG_MAPK_SIGNALING_PATHWAY	0.257365693562845	0.290846502716064	0.227270073713134	0.259525545454211	0.261947483067706
KEGG_ERBB_SIGNALING_PATHWAY	0.253857849045594	0.273540441832894	0.217694420454731	0.264268192234593	0.265938278814143
KEGG_CALCIUM_SIGNALING_PATHWAY	0.0734425320692499	0.082435801900581	0.0535139181905686	0.0453905210585651	0.0277978670636278
KEGG_CYTOKINE_CYTOKINE_RECEPTOR_INTERACTION	0.0909409873746032	0.148737299093402	0.0545357539262857	0.0813780331137551	0.0337698683392157
KEGG_CHEMOKINE_SIGNALING_PATHWAY	0.287047264164011	0.335972031955523	0.264075812550596	0.291315261380554	0.263166599444723
KEGG_PHOSPHATIDYLINOSITOL_SIGNALING_SYSTEM	0.192538502888782	0.16226076361352	0.146315058358947	0.197737486676573	0.20402497528548
KEGG_NEUROACTIVE_LIGAND_RECEPTOR_INTERACTION	-0.140047501543386	-0.173164868550165	-0.191087301435477	-0.198119740804528	-0.18798833806281
KEGG_CELL_CYCLE	0.258215816186344	0.244899484922263	0.384684802198657	0.268617733139173	0.268828667228217
KEGG_OOCYTE_MEIOSIS	0.292925935528207	0.26781930740963	0.362279794771652	0.276615602818378	0.274089151935841
KEGG_P53_SIGNALING_PATHWAY	0.277403903245808	0.265726371186036	0.323416426405543	0.26832935156174	0.24448303039924
KEGG_UBIQUITIN_MEDIATED_PROTEOLYSIS	0.344388016613645	0.360371416115757	0.347417066188817	0.337995379727555	0.350501481189871
KEGG_REGULATION_OF_AUTOPHAGY	0.255063364375437	0.233310896128651	0.249844934819602	0.301629696985012	0.273616428050764
KEGG_ENDOCYTOSIS	0.272314840718806	0.275107738301024	0.236183281768989	0.249800424556807	0.245031476047475
KEGG_PEROXISOME	0.15296745988576	0.157466893183136	0.173015191053155	0.116933000842811	0.0805637335575092
KEGG_MTOR_SIGNALING_PATHWAY	0.304900257055027	0.308824241207466	0.284806658663778	0.299054477989759	0.252268039119701
KEGG_APOPTOSIS	0.299208663127312	0.329892719321936	0.288531452203338	0.306453516834996	0.301555096880255
KEGG_VASCULAR_SMOOTH_MUSCLE_CONTRACTION	0.220378257422021	0.198231493666167	0.185724207393771	0.170589112740138	0.172837406023172
KEGG_WNT_SIGNALING_PATHWAY	0.230220052555792	0.218921311644347	0.191972951706494	0.241977319676062	0.235501079341674
KEGG_DORSO_VENTRAL_AXIS_FORMATION	0.19858213430484	0.214107205307778	0.176463755122315	0.175485986281642	0.158209311869854
KEGG_NOTCH_SIGNALING_PATHWAY	0.234514623879506	0.195191267944896	0.198456917397878	0.234391991641322	0.217213956597975
KEGG_HEDGEHOG_SIGNALING_PATHWAY	0.0827605610373043	0.0614469585775797	0.0312660689754976	0.0580439994999624	0.0285405458482432
KEGG_TGF_BETA_SIGNALING_PATHWAY	0.178599829524281	0.177324676361395	0.134813826944923	0.164324620378241	0.141965644257413
KEGG_AXON_GUIDANCE	0.0996656687525578	0.117340042598998	0.0686194089369745	0.0920070401803042	0.0727578547342654
KEGG_VEGF_SIGNALING_PATHWAY	0.300780680002019	0.320365475453978	0.279030082807874	0.292915594338953	0.266959049903717
KEGG_FOCAL_ADHESION	0.14410520132129	0.165337354092731	0.114688945795703	0.147123308008128	0.129550368205787
KEGG_ECM_RECEPTOR_INTERACTION	-0.137741288869789	-0.169838660975401	-0.181322085513697	-0.121128591396577	-0.13396110213736
KEGG_CELL_ADHESION_MOLECULES_CAMS	-0.0168022814340484	0.0790114568935806	-0.0386045099037192	0.00808371493466859	0.0158991597714448
KEGG_ADHERENS_JUNCTION	0.249560568455349	0.272746027835749	0.199421128919338	0.230950667253827	0.225015489780226
KEGG_TIGHT_JUNCTION	0.207328355280795	0.213155812198829	0.192704127883191	0.180391805006829	0.188488497326172
KEGG_GAP_JUNCTION	0.194724379971269	0.210814990475373	0.191049701966643	0.186601683979848	0.172240676249356
KEGG_COMPLEMENT_AND_COAGULATION_CASCADES	-0.212756432227744	-0.193221196093282	-0.259675655127523	-0.246756197015684	-0.28419299102499
KEGG_ANTIGEN_PROCESSING_AND_PRESENTATION	0.417798692219069	0.509263874359084	0.432391942105782	0.479372634123702	0.436262876032825
KEGG_TOLL_LIKE_RECEPTOR_SIGNALING_PATHWAY	0.238518827958945	0.335325826664646	0.214671977112234	0.243010390683391	0.224504362609003
KEGG_NOD_LIKE_RECEPTOR_SIGNALING_PATHWAY	0.311685116393968	0.344036057142676	0.268976252667426	0.280935912974055	0.248883782151507
KEGG_RIG_I_LIKE_RECEPTOR_SIGNALING_PATHWAY	0.330594925228869	0.36044372453956	0.295240874326138	0.328856660057885	0.358379882398387
KEGG_CYTOSOLIC_DNA_SENSING_PATHWAY	0.310867908266259	0.339917444543449	0.312666747549269	0.32132319914442	0.335510038015831
KEGG_JAK_STAT_SIGNALING_PATHWAY	0.225128600945989	0.256198918002368	0.182915319844968	0.22132499358548	0.195528110865006
KEGG_HEMATOPOIETIC_CELL_LINEAGE	0.0999326951100864	0.172352676334947	0.0761980711247415	0.0902082174742254	0.079772643908614
KEGG_NATURAL_KILLER_CELL_MEDIATED_CYTOTOXICITY	0.305597640847312	0.341621837708958	0.317364470367981	0.425690944035638	0.368812695498472
KEGG_T_CELL_RECEPTOR_SIGNALING_PATHWAY	0.410800877906953	0.377354201640517	0.384133075775447	0.406969624031273	0.440977067177674
KEGG_B_CELL_RECEPTOR_SIGNALING_PATHWAY	0.3467376651301	0.42914195348825	0.320891722195091	0.37712184358027	0.355594241154928
KEGG_FC_EPSILON_RI_SIGNALING_PATHWAY	0.300739196180457	0.316053473144514	0.270465473941542	0.272984332237704	0.265432073892681
KEGG_FC_GAMMA_R_MEDIATED_PHAGOCYTOSIS	0.260945444496483	0.342867381454421	0.231066265367979	0.282908296213364	0.257864275802892
KEGG_LEUKOCYTE_TRANSENDOTHELIAL_MIGRATION	0.236347451375295	0.267084645931606	0.217168334263996	0.231606160993119	0.218787323456776
KEGG_INTESTINAL_IMMUNE_NETWORK_FOR_IGA_PRODUCTION	0.19868193811529	0.263698612797342	0.141480763759932	0.149882605066611	0.149371019282743
KEGG_LONG_TERM_POTENTIATION	0.371146414269577	0.322525505723789	0.334754590268696	0.339890611841526	0.326447023071694
KEGG_NEUROTROPHIN_SIGNALING_PATHWAY	0.354534940646397	0.365729710401888	0.329264135925868	0.355761963662891	0.357273281704809
KEGG_LONG_TERM_DEPRESSION	0.251178262243766	0.234106327763036	0.214285561048699	0.209662927943282	0.208654671885372
KEGG_OLFACTORY_TRANSDUCTION	0.194414926605027	0.218245981067739	0.187405155685036	0.1658696880257	0.150503967650999
KEGG_REGULATION_OF_ACTIN_CYTOSKELETON	0.240547983768837	0.258422014371324	0.215793080096292	0.229507845615396	0.219407122767092
KEGG_INSULIN_SIGNALING_PATHWAY	0.28725602563253	0.296425450991443	0.267736918314993	0.293049414307018	0.274547718246746
KEGG_GNRH_SIGNALING_PATHWAY	0.232267694305204	0.223342743409253	0.202642000860437	0.201975002505492	0.206195179918171
KEGG_PROGESTERONE_MEDIATED_OOCYTE_MATURATION	0.210393974454568	0.2000555431957	0.283245001107533	0.173658878081424	0.196447694024027
KEGG_MELANOGENESIS	0.174000917595951	0.159138202753861	0.142324075811632	0.145883444399778	0.116373918303627
KEGG_ADIPOCYTOKINE_SIGNALING_PATHWAY	0.263974980501636	0.248917012433821	0.244878306499266	0.283393771611379	0.280971119271628
KEGG_TYPE_II_DIABETES_MELLITUS	0.214768783182841	0.212872665859435	0.17343988298007	0.210362365591043	0.209388047666133
KEGG_TYPE_I_DIABETES_MELLITUS	0.00861837237486683	0.168030193516225	0.0111194268549597	0.166680744630137	0.144250918397418
KEGG_MATURITY_ONSET_DIABETES_OF_THE_YOUNG	-0.0177599250407269	-0.0917881049599461	-0.0359719809716981	-0.0709287924150859	-0.242894087784039
KEGG_ALDOSTERONE_REGULATED_SODIUM_REABSORPTION	0.166179612772905	0.201893695900071	0.136710346323685	0.181029386247903	0.176502593492933
KEGG_VASOPRESSIN_REGULATED_WATER_REABSORPTION	0.365978977188495	0.362925425957123	0.343317037247089	0.327916404819525	0.332709858168721
KEGG_ALZHEIMERS_DISEASE	0.446169603452821	0.462199371607431	0.450265703210964	0.426859813575614	0.402001258697276
KEGG_PARKINSONS_DISEASE	0.561168797007115	0.566715114360967	0.575560153172683	0.532521729524223	0.511405991209308
KEGG_AMYOTROPHIC_LATERAL_SCLEROSIS_ALS	0.302801850989723	0.304084446299851	0.296552078869162	0.290412353380021	0.268786837404197
KEGG_HUNTINGTONS_DISEASE	0.485799040693303	0.482244108834959	0.490456025511619	0.452766117821192	0.444191635987187
KEGG_PRION_DISEASES	0.30714611628948	0.378817440097457	0.292664242699475	0.289334269280934	0.283081782243131
KEGG_VIBRIO_CHOLERAE_INFECTION	0.346868444052645	0.370158217942568	0.331420066369026	0.357209794816554	0.331261549758907
KEGG_EPITHELIAL_CELL_SIGNALING_IN_HELICOBACTER_PYLORI_INFECTION	0.294958018340966	0.331004008896077	0.264820369702813	0.270954519080007	0.259472304173335
KEGG_LEISHMANIA_INFECTION	0.303259457050325	0.376803171732851	0.29781360865519	0.297392840890327	0.29247360240717
KEGG_PATHWAYS_IN_CANCER	0.225071425978018	0.231966403288313	0.210481579478081	0.202644595904389	0.204797447726764
KEGG_COLORECTAL_CANCER	0.337288814560262	0.335387211523184	0.317290008940726	0.346285655391813	0.35042207560022
KEGG_RENAL_CELL_CARCINOMA	0.353411454188803	0.357553550954786	0.325033105888692	0.355263219160262	0.339036024122518
KEGG_PANCREATIC_CANCER	0.28929723821786	0.311032080774202	0.300096669593008	0.279616824223487	0.249350140775017
KEGG_ENDOMETRIAL_CANCER	0.292431377636461	0.32164607938874	0.253009306983803	0.29526173887402	0.288144039084174
KEGG_GLIOMA	0.278469833634035	0.318794524303606	0.274355545387247	0.297547275897994	0.272604337340812
KEGG_PROSTATE_CANCER	0.321566396361088	0.33847442778013	0.300726476074126	0.314389084227017	0.318761145754013
KEGG_THYROID_CANCER	0.346077543520239	0.345460486342573	0.304318184733623	0.305331650060166	0.299532889923563
KEGG_BASAL_CELL_CARCINOMA	-0.0633716840098382	-0.0765134274923606	-0.10920511273078	-0.0850175933092712	-0.10006731480953
KEGG_MELANOMA	0.155095824968048	0.211347100319487	0.14852951507598	0.140741944918079	0.120638180599054
KEGG_BLADDER_CANCER	0.21816082575504	0.263652656755864	0.245241301248199	0.202959222074565	0.140817741846929
KEGG_CHRONIC_MYELOID_LEUKEMIA	0.35136836519967	0.356034551376487	0.335740489142565	0.355929771459278	0.354052086548306
KEGG_ACUTE_MYELOID_LEUKEMIA	0.358296956872598	0.396906102149309	0.31633300024312	0.354248157140073	0.341787919619334
KEGG_SMALL_CELL_LUNG_CANCER	0.223085729323977	0.21432885537849	0.219827139507126	0.181725747845179	0.196815930282489
KEGG_NON_SMALL_CELL_LUNG_CANCER	0.261511947935624	0.282112570853116	0.261052590172523	0.258260128901752	0.251071791561365
KEGG_ASTHMA	0.0936011019718208	0.0928001099507569	0.0653751670974328	-0.0277663057603688	0.0423679394492022
KEGG_AUTOIMMUNE_THYROID_DISEASE	0.0904742627041802	0.0987247092879565	0.0679566726800489	0.0941779166269475	0.110369631262372
KEGG_ALLOGRAFT_REJECTION	0.119170196116332	0.262990695274232	0.0982212026935203	0.171951506516697	0.206603249324111
KEGG_GRAFT_VERSUS_HOST_DISEASE	0.125692185085954	0.327847870323238	0.189260085034941	0.379705076641584	0.233334966018849
KEGG_VIRAL_MYOCARDITIS	0.192472320148798	0.278057141224565	0.190393452154292	0.246796246133922	0.230645962998862
