# Supplementary material for: Single-cell landscape dissecting the transcription and heterogeneity of innate lymphoid cells in ischemic heart
Source: Front Immunol. 2023 May 9;14:1129007. doi: 10.3389/fimmu.2023.1129007 (PMC10203554; doi:10.3389/fimmu.2023.1129007)
Supplement: Supplementary file 4 [file DataSheet_4.csv]

	p_val	avg_log2FC	pct.1	pct.2	p_val_adj
Tpt1	1.8088244184946e-23	0.679745862996545	1	1	3.21283393213011e-19
Mgl2	3.04016028625797e-23	-1.67945537509484	0.03	0.359	5.39993270045141e-19
Ms4a4c	1.41787637329903e-22	-1.57592588318859	0.104	0.562	2.51843201425373e-18
Ifi27l2a	3.12258116401705e-21	-2.81290788691898	0.421	0.828	5.54632866352708e-17
Ifitm3	1.57389282338473e-20	-2.74519326500885	0.547	0.875	2.79554843289595e-16
Atp5e	7.63441205225752e-20	-0.793323245244689	0.98	0.984	1.35602426872198e-15
Rps21	2.97252891500928e-18	0.801839063528989	0.998	0.953	5.27980585883948e-14
S100a6	1.35331989796175e-17	-1.82111466254583	0.943	0.969	2.40376680275965e-13
Nme2	4.52865491640465e-17	-1.09523755620904	0.915	0.953	8.04379686251794e-13
Eef1a1	7.72953514188456e-17	0.645607079707014	1	1	1.37292003190154e-12
Ms4a6b	2.87090853990546e-16	-0.854975211743809	0.091	0.453	5.09930774858007e-12
Oas1a	3.12139770567649e-16	-0.717954639964813	0.087	0.438	5.54422660482258e-12
Ms4a6c	7.41901480359054e-16	-1.15433614544789	0.234	0.688	1.31776540941375e-11
Gyg	2.06656741980818e-15	2.25424118967067	0.724	0.188	3.67063705106329e-11
H2-K1	2.46211318018999e-15	0.894094956714045	0.998	1	4.37320543065345e-11
Atp5g1	4.15595560440465e-15	-1.10689006558066	0.691	0.922	7.38180834454353e-11
Ctsz	4.53226270643318e-15	-1.04519774584583	0.959	0.969	8.05020501916661e-11
Csf1r	4.40855818461181e-14	-0.337578902133295	0.018	0.219	7.8304810475075e-10
Dynll1	5.19669102556797e-14	-1.00586625835817	0.837	0.953	9.23036259961382e-10
Cox6b1	8.20151883238159e-14	-0.719307932210715	0.923	0.953	1.45675377500762e-09
Timp1	9.74473642262295e-14	-1.08925304822523	0.051	0.312	1.73086008338629e-09
Ndufb1-ps	1.3318260375627e-13	-1.05507273767379	0.797	0.938	2.36558940791887e-09
Ms4a6d	1.4019255140993e-13	-0.452846541149215	0.02	0.219	2.49010009814318e-09
Eif3f	1.40996191080944e-13	0.764092065843008	0.974	0.906	2.50437434597972e-09
Pilrb1	1.45253353169698e-13	-0.289116141937743	0.004	0.141	2.57999005900018e-09
H2-Q7	1.59820974214328e-13	1.17580802016961	0.941	0.734	2.83874014399489e-09
Spint2	1.9213586905638e-13	1.14417493819962	0.817	0.359	3.41271730617943e-09
Sem1	1.92463622169802e-13	-0.568664078181812	0.976	0.984	3.41853885698002e-09
Bst2	2.31028472466543e-13	-1.00222347802499	0.695	0.922	4.10352772795074e-09
Calm1	5.20323918721945e-13	1.0893336699214	0.998	0.969	9.24199344433918e-09
Smdt1	5.6842108273304e-13	-0.914262122767126	0.813	0.938	1.00962952715043e-08
Xaf1	5.89909883301037e-13	-0.740104036453473	0.096	0.406	1.0477979347193e-08
Rps12	6.83667700130893e-13	0.695526764239822	0.996	0.953	1.21433056897249e-08
Uqcrq	8.5662023162214e-13	-0.752780779317245	0.795	0.938	1.52152885540725e-08
Ifitm1	1.0362595120451e-12	-2.17312506609553	0.295	0.672	1.84060414529451e-08
Map4k4	1.42877225303862e-12	1.1912693878141	0.921	0.672	2.5377852758472e-08
Rpl23	1.54748449639617e-12	0.525904504855144	1	1	2.74864196249888e-08
Atp5j2	1.68232721693395e-12	-0.639271637966012	0.919	0.953	2.98814960271808e-08
Rpl41	1.68707104838832e-12	-0.550178150459482	1	1	2.99657559614733e-08
Rps9	1.80112984766185e-12	0.515650233588587	0.998	0.984	3.19916683541697e-08
Eif5a	2.36302619586461e-12	-0.906143971564457	0.925	0.938	4.19720712909471e-08
S100a10	4.70196659184658e-12	-1.30040288152668	0.728	0.922	8.35163306043789e-08
Mrps28	4.92361636868776e-12	-0.670392536790961	0.189	0.531	8.74532739406319e-08
Mif	5.73713585456606e-12	-0.989004014147439	0.657	0.875	1.01903007048802e-07
Ccr1	5.85960748473912e-12	-0.519891787172399	0.03	0.234	1.04078348143936e-07
Wnk1	5.9877716674461e-12	1.03595673550514	0.927	0.703	1.06354800357178e-07
Fkbp2	6.76964846471629e-12	-0.738073049927428	0.299	0.656	1.20242496030291e-07
Fcer1g	8.26436679698026e-12	-1.34160732639042	0.809	0.922	1.46791683047963e-07
Ifitm2	9.07483177645453e-12	-1.53536377966917	0.789	0.922	1.61187162013385e-07
Serpinb6b	9.20726879955416e-12	1.48028259798245	0.65	0.156	1.63539508417681e-07
Uqcr10	1.07963103509889e-11	-0.695380554129402	0.742	0.938	1.91764064454266e-07
Sec61g	1.18169377900981e-11	-0.728462770352656	0.945	0.953	2.09892449027722e-07
Cycs	1.49913212746378e-11	-0.991042037943702	0.62	0.844	2.66275848480117e-07
Prkcd	1.84860335595282e-11	-0.963311982087485	0.449	0.781	3.2834892808434e-07
Emp3	1.93958431726393e-11	-1.09714161663562	0.673	0.891	3.44508966432418e-07
Id2	1.98165848884582e-11	1.18777194429144	0.872	0.484	3.51982180788795e-07
Tbc1d4	2.31405379589755e-11	1.29538981831517	0.862	0.469	4.11022235227323e-07
Rps16	2.34674301530919e-11	0.498998799969714	0.998	0.984	4.16828494379219e-07
Fcgr1	2.77484910915807e-11	-0.343048184434074	0.018	0.188	4.92868698768656e-07
Erh	3.37068488964572e-11	-0.939673969219117	0.661	0.859	5.98701050098873e-07
Cox8a	3.70849732413035e-11	-0.624714765724903	0.976	0.969	6.58703294712033e-07
Prdx1	4.01900602036193e-11	-0.869469888419611	0.862	0.938	7.13855849336687e-07
Tomm6	4.22357503769811e-11	-0.819874909589545	0.795	0.891	7.50191398195938e-07
Uqcrb	4.53061208204225e-11	-0.742046632402896	0.774	0.906	8.04727318012344e-07
Wfdc17	5.65157029145716e-11	-1.54193678531331	0.266	0.609	1.00383191516862e-06
Lilrb4a	5.86438050439852e-11	-1.16409194987792	0.461	0.797	1.04163126519127e-06
Ppia	6.61209561957357e-11	-0.440020787036893	0.998	1	1.17444042394866e-06
Hk2	6.67112394433237e-11	-0.479206955475427	0.187	0.531	1.18492503499232e-06
Tmem123	7.22973182366847e-11	1.12084364490262	0.917	0.781	1.28414496651999e-06
Dapk1	7.47887503252928e-11	-0.689132457763403	0.089	0.359	1.32839778327785e-06
Elob	7.73194939933546e-11	-0.654499104720549	0.945	0.953	1.37334885230996e-06
Nme1	8.79787960436806e-11	-0.877638962580788	0.445	0.734	1.56267937532785e-06
Crip1	9.69252015720538e-11	-1.15375085023362	0.945	1	1.72158543032282e-06
Apod	1.00899261844803e-10	-0.673076194572384	0.035	0.234	1.79217268888739e-06
Cd63	1.03211994562955e-10	1.6322732268216	0.734	0.391	1.8332514474272e-06
Prr13	1.26373100344737e-10	0.876988758571333	0.813	0.406	2.24463900832322e-06
Cacnb3	1.30952133940312e-10	1.10627122507903	0.717	0.266	2.32597180304782e-06
Fscn1	1.45487710827504e-10	1.44486966055353	0.78	0.359	2.58415271971812e-06
Phf11b	1.45490633932002e-10	-0.888207793442937	0.394	0.734	2.58420463990022e-06
Dnajc12	1.9997316600143e-10	1.0411527579655	0.496	0.062	3.5519233745174e-06
Slc38a2	2.17380944161003e-10	-0.903280889840061	0.746	0.938	3.86112033018773e-06
Clec10a	3.01259782378054e-10	-1.05643771576705	0.085	0.344	5.350976254599e-06
Itm2b	3.18722639313505e-10	0.759045274115376	0.982	0.906	5.66115151948648e-06
Clec4n	3.77741772390878e-10	-0.890948091655684	0.033	0.219	6.70944936120677e-06
Eno1	3.83288350443359e-10	-1.22182417596618	0.608	0.781	6.80796768057494e-06
Mrpl52	3.98993251794613e-10	-0.841781678628331	0.778	0.938	7.08691813837592e-06
Ndufa7	4.06717521327042e-10	-0.620564143300425	0.803	0.938	7.22411661381092e-06
Hypk	4.21770015218061e-10	-0.665213577380179	0.411	0.734	7.4914790103032e-06
Ryr1	4.44316822878347e-10	-0.262261279234082	0.033	0.219	7.8919554079652e-06
Pcbp2	4.49610674349612e-10	0.650225941720874	0.967	0.906	7.98598479779781e-06
Arpc4	4.51629023739042e-10	-0.852385656561466	0.72	0.828	8.02183471965287e-06
Clec4a3	5.26240684386969e-10	-0.373779646166458	0.014	0.156	9.34708703608134e-06
Tcf7	8.15096742121512e-10	1.33304476761359	0.474	0.062	1.44777483335623e-05
AA467197	8.44962145566896e-10	-1.81216011197871	0.74	0.844	1.50082176295592e-05
Rtp4	8.5590462290087e-10	-0.985129005424041	0.067	0.297	1.52025779119653e-05
Mreg	9.86335360682841e-10	0.958324551500672	0.697	0.266	1.75192886764486e-05
Uqcr11	1.04112619910245e-09	-0.664518717217402	0.638	0.859	1.84924835484577e-05
Mmp25	1.07062163236161e-09	1.04700975553339	0.543	0.125	1.90163814340069e-05
Spint1	1.12300562523713e-09	-0.571908168755206	0.091	0.344	1.9946825915462e-05
Cfl1	1.16177666536144e-09	-0.552779778380634	0.994	0.969	2.06354771301498e-05
H2-Q6	1.18821780135527e-09	0.77415475019685	0.799	0.453	2.11051245876724e-05
Uqcrh	1.27696860429089e-09	0.647010733881834	0.97	0.922	2.26815163494147e-05
Timm13	1.28127665167334e-09	-0.747013992069043	0.726	0.859	2.27580358870219e-05
Uap1	1.56030329292694e-09	1.67728387600466	0.799	0.547	2.77141070889683e-05
Ifi207	1.64318375332173e-09	-0.815270103337768	0.15	0.453	2.91862298265006e-05
Lamp1	1.675782315899e-09	0.985247138334601	0.913	0.797	2.9765245494998e-05
Ddx5	1.88196135085382e-09	0.507727986958236	0.988	1	3.34273975138655e-05
mt-Nd4l	1.89493986574627e-09	-0.691733580520592	0.583	0.812	3.36579218953852e-05
H1fx	2.0090414911402e-09	-0.611565482424488	0.081	0.328	3.56845949656322e-05
Ifi213	2.27953289109089e-09	-0.358085653333789	0.03	0.203	4.04890632115564e-05
Tspo	2.65422010687202e-09	-0.888017816935933	0.957	0.953	4.71442575382608e-05
Ifi204	2.65766637138061e-09	-0.523905602741559	0.055	0.266	4.72054700884624e-05
Tmem256	2.8748713048555e-09	-0.860803423533802	0.551	0.766	5.10634641168434e-05
Rpsa	3.17923625772085e-09	0.471565864392739	0.998	1	5.64695944096377e-05
Rps14	3.91515835959831e-09	0.448532419424565	0.996	0.984	6.95410427831852e-05
Nsmce3	4.15995098545139e-09	1.12090808533219	0.671	0.328	7.38890494035876e-05
Cacna1s	4.16740763724277e-09	0.947334060963021	0.593	0.172	7.4021494452706e-05
Rps15a	4.16763039224401e-09	0.416482461581164	1	0.953	7.40254510270381e-05
Akap13	5.14464543287274e-09	0.71068289384807	0.951	0.766	9.13791921786856e-05
Cd48	6.01060481858307e-09	-0.888077859589768	0.394	0.688	0.000106760362787672
Rogdi	6.35755341880936e-09	0.8244002814768	0.811	0.438	0.000112922863824892
Ier2	6.3924386476481e-09	-0.913014621740643	0.73	0.922	0.000113542495259525
Atp5mpl	6.5163509433649e-09	-0.650314211023006	0.75	0.891	0.000115743425456047
Stat4	7.10477622205698e-09	1.04128843292569	0.762	0.469	0.000126195035256176
Rpl36al	7.14542696879187e-09	-0.580849017307884	0.955	0.969	0.000126917073819681
Slc4a8	7.43410948357864e-09	0.916577696437014	0.409	0.031	0.000132044652647324
Ccl5	7.67353344669441e-09	0.761401956834255	0.823	0.406	0.000136297301080186
Map4k1	7.69489506882754e-09	-0.689191121131292	0.159	0.422	0.000136676726212515
Mrpl33	8.31155038309327e-09	-0.624492262764672	0.591	0.797	0.000147629757904503
Fgr	8.68966981116606e-09	-0.591380914807013	0.195	0.516	0.000154345915185932
Ccl2	8.94092327299587e-09	-0.711226765608622	0.01	0.125	0.000158808679174953
Gapdh	9.05536975934744e-09	-0.633306092990324	0.994	0.984	0.000160841477665529
Tnf	9.27911419175901e-09	-1.07140557367712	0.12	0.375	0.000164815626274024
Gnb4	9.35386036679632e-09	0.984204507136018	0.53	0.156	0.000166143267835036
Rps2	9.69650168145655e-09	-0.563468377539512	0.998	1	0.000172229262866031
Rps7	9.74394373064049e-09	0.444580107107169	1	1	0.000173071928543636
Cfp	1.02150487767659e-08	-1.33716912245846	0.25	0.531	0.000181439696372915
Rpl17	1.03311210929873e-08	0.512503115706564	0.996	0.984	0.00018350137285364
Rpl27a	1.06374905988167e-08	0.370738434998334	1	0.984	0.000188943108016182
Id3	1.13205413795118e-08	-0.993203234137994	0.319	0.641	0.000201075455982888
Cd200	1.18189231222075e-08	1.01444770241511	0.691	0.328	0.000209927712496649
mt-Co3	1.28863588427045e-08	0.599472230789116	0.998	0.984	0.000228887505764117
S100a4	1.36935046702039e-08	-0.956362652154676	0.915	0.938	0.000243224029952162
Mxi1	1.40588081571241e-08	0.868566044315866	0.606	0.234	0.000249712550486839
Dazap2	1.42022789596901e-08	0.603583618561867	0.913	0.766	0.000252260878882016
Rpl22l1	1.60065833569608e-08	-0.621729817384948	0.967	1	0.000284308933586338
Cox7a2	1.80654647163218e-08	-0.523640476412804	0.864	0.922	0.000320878784291307
Lgals1	1.80811288865941e-08	-1.03193255611079	0.549	0.828	0.000321157011283685
Anxa3	2.2343018212289e-08	0.904578262961099	0.65	0.281	0.000396856689486677
H2-D1	2.23898923732754e-08	0.520401279681298	0.998	0.984	0.000397689268334117
Cd209d	2.2456906643947e-08	-0.779196000163729	0.041	0.219	0.000398879575809786
Psma7	2.25136800933526e-08	-0.520087905850912	0.935	0.953	0.000399887985818129
Ier3	2.25282853320652e-08	-0.796565278951907	0.222	0.5	0.000400147404068141
H2-Oa	2.29314260441271e-08	1.00158149064246	0.547	0.156	0.000407307989395786
Zfp36l1	2.86989126268619e-08	0.96508789772218	0.825	0.578	0.000509750086078321
mt-Co2	2.9276955698827e-08	0.495705280806031	0.998	1	0.000520017287122566
Capg	3.41872296048131e-08	-1.04969876121542	0.266	0.547	0.00060723357224069
Gng5	3.71372651673699e-08	-0.426550902044673	0.98	1	0.000659632103902824
Pilra	3.75511597427593e-08	-0.275057235188747	0.008	0.109	0.00066698369935089
Mrps21	3.80251976758871e-08	-0.530672580073439	0.539	0.781	0.000675403561119107
Rabgap1l	3.82679280286387e-08	0.781125556871535	0.508	0.125	0.000679714937644681
S100a11	3.95505933723611e-08	-0.736209200933222	0.967	0.984	0.000702497639479877
Eno3	4.36434773229249e-08	0.800205835459692	0.677	0.297	0.000775195444209792
Rora	4.57183028607294e-08	1.47533250183806	0.457	0.078	0.000812048495412275
Cd14	4.61751332223453e-08	-1.6181360664739	0.1	0.328	0.000820162716295297
Nostrin	4.69921709724448e-08	0.930277360743009	0.5	0.125	0.000834674940812564
Psmb5	4.82811148004268e-08	-0.679233761688495	0.677	0.797	0.000857569161085181
Pitpna	4.92621816144487e-08	-0.640016694366479	0.663	0.812	0.000874994869835838
Ndufs5	5.10584570265701e-08	-0.576535317605838	0.563	0.766	0.000906900313705938
Rplp1	5.32072372566013e-08	0.617309218301178	0.992	0.984	0.000945066948151752
Lrrk1	5.32349385547247e-08	0.785735226409871	0.661	0.297	0.000945558978609021
Pfdn5	5.34359607070179e-08	0.490020405962775	0.976	0.938	0.000949129534078053
Rps24	7.07038792802171e-08	0.325201234086112	1	1	0.00125584230377522
Kdr	7.48811534272202e-08	-0.29414411208503	0.016	0.141	0.00133003904717428
Casp3	8.20646839760289e-08	0.754784527579662	0.638	0.281	0.00145763291678222
Pcyt1a	8.23834897948226e-08	0.922581418581175	0.75	0.422	0.00146329554573564
Insl6	8.72568006805645e-08	0.850591514066414	0.4	0.047	0.00154985529368819
Pnp	8.8128217442597e-08	-0.749622424125461	0.384	0.641	0.00156533339821541
Pik3r1	9.90222253052841e-08	0.755323320746471	0.801	0.531	0.00175883276587246
Rasgef1b	9.94368466905446e-08	-0.450154849401516	0.053	0.234	0.00176619727091745
Aopep	1.2325493127566e-07	-0.51991644185292	0.061	0.25	0.00218925408931827
Gm9895	1.30661541428891e-07	-0.303156495410888	0.035	0.188	0.00232081029885995
Lilr4b	1.31429888303772e-07	-0.805854803224364	0.415	0.719	0.0023344576760516
Ostc	1.40264677811054e-07	-0.634632268568108	0.573	0.766	0.00249138120727993
Eef2	1.41996554417773e-07	0.625670293084083	0.949	0.844	0.00252214279956849
Atp5k	1.46343953193467e-07	-0.614697324083564	0.604	0.766	0.00259936129662235
Pdia4	1.51381633179527e-07	-0.605317119353712	0.187	0.453	0.00268884056853476
Rpl21	1.54511051411956e-07	0.344611363503807	0.996	1	0.00274442529517917
Fxyd5	1.56493003101653e-07	-1.19880371090023	0.738	0.859	0.00277962872109155
Ckb	1.60303195449237e-07	-1.19561416063891	0.303	0.594	0.00284730535756935
Cd300a	1.61281053508299e-07	-1.00503373265823	0.136	0.375	0.0028646740724144
Emp1	1.63414020902943e-07	-0.616161893798437	0.142	0.391	0.00290255983927807
Mydgf	1.68601867088901e-07	-0.622223006967106	0.402	0.641	0.00299470636323307
Irf8	1.72589479217462e-07	0.984726832753642	0.677	0.359	0.00306553432986056
Cyp7b1	1.99372694209326e-07	-0.524689131178208	0.1	0.328	0.00354125779454605
Fau	2.15461853363862e-07	0.328765055501219	0.998	0.984	0.00382703343944891
Arpc1b	2.20253705252574e-07	-0.573001160016227	0.945	0.938	0.00391214631269622
Fam129a	2.37902802831883e-07	0.72264432296359	0.598	0.25	0.0042256295838999
Tnfrsf9	2.51504625370497e-07	0.848030462154833	0.583	0.203	0.00446722515583077
Specc1	2.56847482397578e-07	0.751283429255525	0.472	0.109	0.00456212498234578
Nupr1	2.61906938050044e-07	-0.932706114945699	0.073	0.266	0.00465199103364489
Zfand6	2.6979325975997e-07	0.810517286433807	0.854	0.703	0.00479206787985658
Tyrobp	2.74234538190826e-07	-0.757929864402066	0.923	0.922	0.00487095386734545
Snrpf	2.83270267407383e-07	-0.561434260057962	0.77	0.875	0.00503144648968993
Elp6	2.94138967443568e-07	-0.315837415147504	0.024	0.156	0.00522449633973265
Irf7	3.04004579318642e-07	-0.98031931158614	0.207	0.469	0.00539972933785772
Taf10	3.18466071348546e-07	-0.538084966116108	0.884	0.953	0.00565659435929287
Kmo	3.185624142943e-07	-0.404329176171315	0.11	0.344	0.00565830560269536
Pcgf5	3.1908842249492e-07	0.65020810582974	0.793	0.516	0.00566764856035478
A530064D06Rik	3.22123705410075e-07	-0.32766756306462	0.024	0.156	0.00572156125549376
Bmp2k	3.26919005122787e-07	0.810455709401851	0.762	0.453	0.00580673536899095
Tbc1d8	3.30143584111613e-07	0.644140487729014	0.608	0.25	0.00586401034099047
Grpel1	3.39134174991561e-07	-0.524885741608417	0.492	0.719	0.00602370121620011
Nfkb2	3.42938083059748e-07	0.626115246693698	0.711	0.438	0.00609126623130725
Rps19	3.67669904994743e-07	0.416730260531144	0.998	1	0.00653055285251662
Cox7b	3.72102952749167e-07	-0.549103957183409	0.752	0.844	0.0066092926467307
Marcks	3.73628751687491e-07	0.727774869087166	0.919	0.734	0.00663639388747322
Pdia6	3.84383625528972e-07	-0.910295769176931	0.504	0.688	0.0068274219566456
Psmd8	3.97716992781346e-07	-0.584049550084987	0.827	0.906	0.00706424922578226
Samsn1	4.08123234781206e-07	0.688863962188356	0.917	0.828	0.00724908489618378
Ly6c2	4.15476485930913e-07	-0.385520645074414	0.106	0.344	0.00737969334310487
Ndufb6	4.66094214471872e-07	-0.645000798668315	0.5	0.719	0.00827876543744939
Serpinb9	4.93737862543312e-07	1.12964629287155	0.573	0.266	0.00876977191449431
Tmsb10	5.17702004831243e-07	-0.719524481067068	0.994	0.969	0.00919542300981253
mt-Atp6	5.2106062535993e-07	0.503606109984286	0.998	1	0.00925507882764307
Chmp4b	5.25726990982882e-07	-0.561471236948689	0.614	0.797	0.00933796281383795
Polr2e	5.36980343136202e-07	-0.546353738794837	0.545	0.781	0.00953784485478521
Ndufa2	6.19605053340253e-07	-0.528527645497964	0.772	0.859	0.0110054249574296
Uvrag	6.22137328679422e-07	0.601214925145611	0.63	0.25	0.0110504032320039
Prnp	6.34316036663997e-07	1.45820990706807	0.618	0.359	0.0112667214432259
Cox7a2l	6.3691708889516e-07	0.631533306853983	0.819	0.594	0.0113129213329558
Phf11d	6.82276882834731e-07	-0.371349782307017	0.045	0.203	0.0121186019929105
Lsm4	8.31866965573587e-07	-0.580751743836646	0.652	0.828	0.0147756210425181
Tnfrsf18	8.42129123428155e-07	0.926798142618706	0.591	0.281	0.0149578974903309
Ccser2	8.66910721253536e-07	0.44383050242155	0.535	0.188	0.0153980682309053
B2m	8.89719496967341e-07	0.508998668309733	0.996	1	0.0158031977051339
Fcgr2b	8.96599559821242e-07	-0.646703666387078	0.087	0.281	0.0159254013815449
Iscu	9.00938863910475e-07	0.682878994278062	0.876	0.672	0.0160024761007779
Ndufb8	9.15499291674099e-07	-0.558803924734709	0.72	0.844	0.0162610984187154
Tnfrsf4	9.16916556346535e-07	0.842668686433036	0.402	0.078	0.0162862718738272
Hsf2	9.26276921218492e-07	0.578607736726294	0.585	0.266	0.0164525306746829
Ranbp1	9.36953477685474e-07	-0.63859797813879	0.648	0.766	0.0166421676706494
Dab2	9.62185171877138e-07	-0.671813453373663	0.161	0.406	0.0170903330228817
Rbx1	9.77949983842497e-07	-0.574215220802639	0.837	0.844	0.0173703476130104
Snrpd3	9.78576483390862e-07	-0.592402273213714	0.528	0.766	0.0173814754979885
Uqcc2	9.81330022148772e-07	-0.676010800007377	0.429	0.641	0.0174303838534065
Rab8b	1.0013839389825e-06	0.505956900603665	0.756	0.484	0.0177865815242071
Cybb	1.01674420509344e-06	-0.441685609151818	0.35	0.672	0.0180594105708697
Ifit3b	1.01683349075316e-06	-1.34777628643566	0.016	0.125	0.0180609964627576
Lgals3	1.02212205390228e-06	-1.6267733470016	0.679	0.812	0.0181549319214123
Tuba1b	1.05932445091007e-06	-0.637161889089948	0.685	0.828	0.0188157208970647
Plxnc1	1.10079440764446e-06	0.62323038507475	0.484	0.141	0.0195523102685809
Stk4	1.1460625193678e-06	0.666078639097233	0.671	0.375	0.0203563624690108
Cblb	1.16081149892286e-06	0.609081296615284	0.535	0.203	0.0206183338438679
Rps10	1.18623892137069e-06	0.340338920165381	0.998	0.953	0.0210699757213862
Tnfaip8	1.19467799175534e-06	0.634014984700841	0.841	0.578	0.0212198704895583
Oasl2	1.20942171137144e-06	-0.57021861403952	0.067	0.25	0.0214817484373795
Itga4	1.26711401017641e-06	0.679549372072714	0.807	0.469	0.0225064790487534
Cdc42	1.35257897521256e-06	-0.392759517779621	0.992	0.984	0.0240245077577254
Kit	1.37280037773486e-06	0.653680923984651	0.427	0.125	0.0243836803093267
Aplp2	1.4675762132649e-06	0.733516935753487	0.62	0.328	0.0260670887000111
Ndufs6	1.4827458553421e-06	-0.485393575669778	0.518	0.734	0.0263365318825865
Cytip	1.5475673601742e-06	0.555556142067713	0.99	0.938	0.0274878914514142
Atp5j	1.6794192548213e-06	-0.520681303914511	0.833	0.859	0.029829844804136
Rraga	1.76804761441245e-06	-0.553325161038363	0.402	0.641	0.0314040617271939
Socs2	1.7988797348334e-06	0.855275473701987	0.689	0.375	0.0319517018501109
Map3k1	1.8440539333384e-06	0.724938012942736	0.699	0.406	0.0327540859639566
Nedd8	1.85276021491212e-06	-0.554432054965256	0.874	0.938	0.032908726937269
Nfat5	1.88500355118849e-06	0.638225785930794	0.693	0.391	0.0334814330762099
Psmb2	1.95052747835355e-06	-0.495765659254769	0.86	0.922	0.0346452690705157
Gfpt1	2.03343082627697e-06	0.540208206926328	0.567	0.25	0.0361177983363315
Nhp2	2.05444573522539e-06	-0.698805975129456	0.48	0.672	0.0364910651490735
Ppp1r12a	2.06927161671684e-06	0.522872568202818	0.596	0.297	0.0367544024561245
Tctex1d2	2.26383519282519e-06	0.672419721393151	0.689	0.375	0.040210240694961
Rps5	2.28531553018207e-06	0.388805650426256	0.998	0.969	0.040591774447094
Foxp1	2.53312301339322e-06	0.623209368060172	0.88	0.688	0.0449933309638904
Zmynd15	2.55754034847403e-06	1.84995541982605	0.451	0.172	0.0454270316695957
Rps28	2.59194014153209e-06	-0.324441366096366	0.998	0.984	0.0460380407938931
Rac1	2.6402152363923e-06	0.586490400092016	0.923	0.828	0.0468955030288001
Luc7l2	2.65599668158638e-06	0.549187274521297	0.89	0.672	0.0471758130583373
Rgs10	2.74138932885677e-06	0.869750315882153	0.709	0.406	0.0486925572591539
Il2ra	2.76267602466991e-06	0.76612289208364	0.478	0.156	0.0490706515501869
Tmem258	2.89199739343612e-06	-0.481480898227208	0.638	0.844	0.0513676577022124
Mapre2	3.02782815675814e-06	0.601273189874726	0.417	0.109	0.0537802837203382
Psmb6	3.06216082293343e-06	-0.545763565383903	0.86	0.891	0.0543901005369436
Cox5b	3.1567365796464e-06	-0.410121741362471	0.933	0.984	0.0560699551276793
Gcnt2	3.16810969250681e-06	0.594721477456669	0.622	0.297	0.056271964358306
Rnasek	3.19560262025059e-06	-0.520972288581204	0.732	0.844	0.056760293740891
Rcsd1	3.46221259840467e-06	0.629037333117547	0.482	0.172	0.0614958201728638
Sec61b	3.63951002901951e-06	-0.551040363220327	0.963	0.969	0.0646449771354446
Pet100	3.87935377208162e-06	-0.39255834535581	0.5	0.75	0.0689050816997137
Tspan13	3.91769164264025e-06	0.691530437525194	0.907	0.688	0.069586038956576
Satb1	3.93863442670543e-06	0.730183794663813	0.474	0.172	0.0699580246871419
Slfn2	3.94728317850785e-06	-1.03015701008287	0.411	0.656	0.0701116438166565
Rpl7	3.95940510274793e-06	0.382901574970312	0.988	0.969	0.0703269534350088
Ndufa5	4.0625756558635e-06	-0.51012463039529	0.276	0.5	0.0721594687994475
Rab24	4.15727861557952e-06	-0.459177859480662	0.278	0.531	0.0738415827699234
Cd68	4.15920308124664e-06	-0.575336433120606	0.24	0.484	0.0738757651291027
AW112010	4.39275714495893e-06	1.10474184471095	0.478	0.188	0.0780241524087604
Actn1	4.40650872189922e-06	0.935348541924538	0.52	0.25	0.0782684079183739
Nudt17	4.43586867934107e-06	0.746744061699691	0.429	0.109	0.078789899482456
Atp5md	4.49694234932644e-06	-0.502351974793852	0.748	0.844	0.0798746900087362
Epsti1	4.50687582241717e-06	1.26159614628104	0.758	0.594	0.0800511283577738
Cd37	4.62563681957646e-06	0.539286673238479	0.555	0.234	0.0821605611893171
Adipor1	4.94370407795833e-06	0.530691426347066	0.506	0.203	0.0878100718326959
Srm	4.99758622700825e-06	-0.31095756024615	0.077	0.25	0.0887671265641206
Vapa	5.00126251623277e-06	-0.560366789188106	0.862	0.875	0.0888324248133264
Atf3	5.00639263262467e-06	-1.42976614007503	0.451	0.656	0.0889235459406793
Gpx1	5.02820840352267e-06	-0.528290988187608	0.937	0.938	0.0893110376633698
Tppp3	5.13033515362107e-06	-0.376350367764242	0.067	0.234	0.0911250129986174
Srrm2	5.23644342866293e-06	0.564567053989411	0.917	0.812	0.0930097081799109
Zbp1	5.24039883434902e-06	-0.534877458403858	0.096	0.281	0.0930799640957073
Ndufb2	5.33288759144007e-06	-0.541718840248563	0.378	0.594	0.0947227493991585
Plaat3	5.39967838585634e-06	0.656442999976863	0.394	0.094	0.0959090874895802
Mrps14	5.45600034945508e-06	-0.508635621980926	0.524	0.734	0.0969094782070211
Ankrd44	5.51926514664502e-06	0.548614411465589	0.622	0.312	0.0980331875347088
Eef1b2	5.69384570849701e-06	0.512696554518956	0.98	0.906	0.101134087474324
Ssr4	5.81171792793612e-06	-0.608005285701634	0.829	0.859	0.103227733836001
Pim1	5.89944123696567e-06	0.5718390056054	0.982	1	0.104785875250984
Sh3bgrl	5.90595025441681e-06	-0.873898263291895	0.472	0.656	0.104901488418951
Ramp3	6.09823272995296e-06	1.03070502405855	0.756	0.516	0.108316809749424
Gm45716	6.29397605912183e-06	0.899299451939777	0.636	0.375	0.111793602762122
Ric1	6.32496335725944e-06	0.460713307851869	0.504	0.172	0.112343999151642
Stx7	6.39229507232836e-06	-0.651656180700158	0.622	0.781	0.113539945074696
Rabac1	6.49112510499417e-06	0.491217752973038	0.843	0.703	0.115295364114907
Gas5	6.52669836609878e-06	0.526225163598016	0.972	0.891	0.115927216378647
Sdhb	7.11743738804149e-06	-0.57073345067964	0.528	0.688	0.126419922886393
Polr2l	7.27966304593217e-06	-0.447285716932848	0.159	0.359	0.129301375021847
Snhg1	7.36258570728218e-06	-0.690855554433893	0.713	0.828	0.130774247332746
Ccl17	7.46085006765354e-06	-1.52320620409198	0.165	0.375	0.132519618901662
Rps29	7.48197653809189e-06	-0.304548871587332	0.998	1	0.132894867269588
Ankrd33b	7.52081080939892e-06	0.718894547752736	0.443	0.156	0.133584641596544
Plin2	8.05594966616957e-06	-1.16251869372448	0.415	0.641	0.143089777970504
Birc2	8.78002892247125e-06	0.714495389649483	0.778	0.516	0.155950873720934
Gpr132	8.82485004358029e-06	0.588746275096996	0.917	0.766	0.156746986474073
H3f3a	8.83314479364324e-06	0.38749043506218	0.998	0.969	0.156894317824691
Rassf3	8.87701606455411e-06	0.479547223292	0.551	0.203	0.15767355933861
Psma2	8.88087290015203e-06	-0.400729742321905	0.898	0.922	0.1577420644525
Plscr1	9.06372265132547e-06	0.68124496002393	0.766	0.516	0.160989841732843
Rpl18a	9.17925821877259e-06	0.302485441746157	0.998	1	0.163041984481839
Pgf	9.73164825216481e-06	-0.391898122578496	0.026	0.141	0.172853536254951
Cops9	9.75508796401735e-06	-0.551944832767275	0.571	0.734	0.173269872416876
Park7	9.78449316345381e-06	-0.567198716128953	0.819	0.906	0.173792167569267
Atp5d	1.05215905693612e-05	-0.362804579854844	0.933	0.922	0.186884491692994
Tnfsf9	1.06439791853767e-05	-0.67364174579296	0.163	0.375	0.189058358290661
Etv3	1.08211725540882e-05	0.570414702804587	0.825	0.672	0.192205666905714
Myh9	1.09633620931369e-05	0.593444986688276	0.825	0.641	0.194731237498297
Rps17	1.10618846269269e-05	-0.580902815428459	0.9	0.891	0.196481194743476
Emc6	1.12382773033956e-05	-0.495587065134545	0.526	0.75	0.199614281462913
Nae1	1.13533571942729e-05	0.533739795962615	0.51	0.203	0.201658330484675
Ndufa13	1.13589760229691e-05	-0.524699033229078	0.819	0.906	0.201758132119978
Atp5h	1.1728042787281e-05	-0.361365706490987	0.955	0.906	0.208313495987684
AY036118	1.19264076018831e-05	-0.460607786948462	0.569	0.797	0.211836851824648
Crem	1.19284487239479e-05	0.699973129843485	0.663	0.391	0.211873106234762
Nrip1	1.20451048663133e-05	0.75135240110969	0.659	0.422	0.213945152635456
Ube2j2	1.21186325573786e-05	0.529291869135984	0.793	0.547	0.215251151484158
Hcls1	1.26283598145329e-05	-0.482393962685487	0.441	0.703	0.224304927025733
Trappc2l	1.27960767941307e-05	-0.479670072855391	0.356	0.578	0.22728391601735
Fmc1	1.30421239919922e-05	-0.399414075152475	0.167	0.375	0.231654206345766
Ncbp2	1.31298847389621e-05	-0.3829062435442	0.142	0.344	0.233213012733444
Ube2f	1.31538411230663e-05	-0.495132973595668	0.555	0.781	0.233638526027903
Cstb	1.36136494583378e-05	-0.819584355684097	0.683	0.844	0.241805641678996
Trim30a	1.36695280065512e-05	-0.719314693750538	0.256	0.469	0.242798156452363
Fth1	1.43752302904714e-05	-0.604805194072342	0.998	1	0.255332840419353
Tmem14c	1.45740569760516e-05	-0.504488156949682	0.744	0.828	0.258864400008628
Gnb1	1.47318717684965e-05	0.429698918799473	0.925	0.859	0.261667506352034
Hmgn3	1.52756216075888e-05	0.709254350719729	0.541	0.25	0.271325590993993
Igbp1	1.6437814354625e-05	0.450973417067487	0.362	0.094	0.29196845856685
Dennd5a	1.6984928954151e-05	0.55064170464958	0.707	0.453	0.30168630808363
Gata3	1.77176628804274e-05	1.28979550767514	0.28	0.031	0.314701128082152
Socs3	1.78130631345492e-05	-0.766736190741836	0.313	0.531	0.316395627395864
Wdr83os	1.78724939397954e-05	-0.53366592486996	0.425	0.609	0.317451237358646
Clic4	1.84190622650802e-05	0.592691544714951	0.892	0.766	0.327159383952355
Cox6a1	1.84877918873234e-05	-0.513759012045967	0.701	0.781	0.328380159502639
Slc25a5	1.8555412130006e-05	-0.424840013146755	0.837	0.922	0.329581230253167
Fas	1.8985631336653e-05	0.521512266828452	0.51	0.203	0.33722278380163
Slc25a33	1.99491143585457e-05	0.62293638072774	0.36	0.094	0.354336169236489
Tmem150c	2.05652953374286e-05	0.439586216315122	0.262	0.016	0.365280775783407
Crlf2	2.05916459936767e-05	-0.605274675281644	0.5	0.703	0.365748816139686
H2afz	2.12604208698161e-05	0.914713697451927	0.98	0.953	0.377627595489673
Mrpl12	2.14319029347588e-05	-0.571630084839818	0.339	0.547	0.380673459927186
Sdcbp	2.23212834036342e-05	-0.490025367508511	0.705	0.844	0.396470635815351
Rpl22	2.27222800936504e-05	0.356845967504656	0.996	0.969	0.403593139023419
Ifi211	2.2723649317897e-05	-0.405834913431257	0.075	0.234	0.403617459184486
Cox17	2.34116375569647e-05	-0.616651545683316	0.783	0.844	0.415837506286806
Snn	2.36825063768907e-05	0.469594104129657	0.303	0.047	0.420648678266333
Znhit1	2.38624787119834e-05	-0.43799271845947	0.189	0.391	0.42384534688225
Hint1	2.52030591134088e-05	-0.485507696969418	0.841	0.906	0.447656735972366
Myl12b	2.53974297958735e-05	0.549662757252947	0.947	0.844	0.451109148034305
Slc38a1	2.54381942720026e-05	0.534415974923579	0.691	0.391	0.451833206659309
Rsrc1	2.54598419116506e-05	0.383522706176952	0.297	0.047	0.452217712034738
Dbi	2.55856120555888e-05	-0.576069561164532	0.52	0.719	0.454451641331368
Ccr7	2.58745963345967e-05	0.626524747466314	0.852	0.641	0.459584580095106
Edf1	2.70058153419e-05	-0.444930423701816	0.947	0.938	0.479677292102829
Ly75	2.71253060320438e-05	0.524645792784711	0.35	0.078	0.481799685741161
Rin3	2.72523458612852e-05	-0.645517295816108	0.134	0.312	0.484056167188148
Pxdc1	2.76887374428128e-05	0.599269041357261	0.35	0.094	0.49180735445924
Ncoa2	2.77790265036862e-05	0.461681155464368	0.374	0.109	0.493411068758475
Sigmar1	2.78287101262339e-05	-0.400358642175442	0.096	0.266	0.494293549262167
Sell	2.93284192777442e-05	-0.323074282048895	0.112	0.312	0.520931383211292
Cope	2.9440870372253e-05	-0.53664598715395	0.618	0.734	0.522928739551958
Rap2b	2.98014294009715e-05	0.611979222999616	0.555	0.266	0.529332989020056
Tomm7	2.98799866407142e-05	-0.339433025044306	0.939	0.922	0.530728322712366
Isg15	2.99976353075522e-05	-1.86117889105389	0.419	0.625	0.532817998332743
Pnn	3.15518573010079e-05	0.515685189336142	0.451	0.172	0.560424089380502
Nr4a3	3.17995862226223e-05	0.678899047859651	0.829	0.672	0.564824250486217
Rad21	3.18379014501985e-05	0.59561862621754	0.514	0.25	0.565504805558425
Ybx3	3.18521651020412e-05	-0.619330441891147	0.665	0.75	0.565758156542456
Psma6	3.24387622991822e-05	-0.507464534053996	0.657	0.828	0.576177295958075
Ubash3b	3.44687067643061e-05	0.615385277622785	0.384	0.125	0.612233169547606
Alox5ap	3.4904670677285e-05	-0.971462156619325	0.362	0.594	0.619976760569936
Rps11	3.49272432397265e-05	0.314563889642152	0.998	1	0.620377694424021
Flt3	3.706412353838e-05	0.454292974154094	0.516	0.219	0.658332962288705
Rnf19b	3.77714662885195e-05	0.674897074558289	0.657	0.406	0.670896784216683
Ptpn6	3.7963540671712e-05	-0.711930710293444	0.25	0.453	0.674308409410949
Osbpl8	3.80397116238839e-05	0.503944801197038	0.419	0.156	0.675661357863426
Tubb5	3.80871477689041e-05	0.781320961080592	0.925	0.781	0.676503918671275
Psmb3	3.83802520271315e-05	-0.484593602366317	0.848	0.875	0.68171003650591
Gigyf1	3.85667413190061e-05	0.359698597566321	0.217	0	0.685022459308187
Evi2a	4.03313716277534e-05	-0.389523963873024	0.303	0.531	0.716365822852157
Tbl1x	4.18286894356973e-05	0.460645844795302	0.419	0.141	0.742961181756856
Cyth4	4.29515217298982e-05	-0.666281737729523	0.315	0.531	0.762904928966451
Scamp2	4.59080046988129e-05	0.560238627595202	0.695	0.484	0.815417979460315
Pnisr	4.59730005520432e-05	0.455159064419214	0.575	0.297	0.816572435805392
Ctsh	4.62546124163818e-05	0.524486773244096	0.988	0.922	0.821574425739773
Stat1	4.71386451506609e-05	0.630721978293832	0.589	0.375	0.837276615166039
Eef1e1	4.78532324260454e-05	-0.480804644513585	0.181	0.375	0.849969114351419
Ltb	4.90975585226625e-05	0.508961574787794	0.283	0.047	0.872070834479532
Nop53	5.1679940846285e-05	0.473728347659739	0.657	0.438	0.917939109311714
Ktn1	5.26616020021074e-05	0.65600344235591	0.689	0.469	0.935375374761431
Atl3	5.27078243264029e-05	0.507534215417814	0.429	0.172	0.936196375685569
H2-DMa	5.44972064969563e-05	-0.567961709086918	0.713	0.875	0.967979381798937
Fam107b	5.45226672314706e-05	0.517824110548246	0.72	0.453	0.968431615365381
Sap30	5.53140995322537e-05	-0.620698952025692	0.246	0.469	0.98248903589189
Rrad	5.75015282622183e-05	0.822193932716672	0.488	0.203	1
Rrbp1	5.82190674664116e-05	-0.443679153001173	0.579	0.75	1
Psmd3	5.87737252667286e-05	-0.407444497088479	0.348	0.547	1
Mdh2	5.89402719592923e-05	-0.863613687843189	0.746	0.844	1
Rex1bd	5.92108057277718e-05	-0.474316552731829	0.465	0.672	1
Icos	5.92233131870018e-05	0.75438348651218	0.238	0.016	1
Nsmce1	6.08266284979003e-05	0.524456435667132	0.522	0.25	1
Gtf2h5	6.19354825913963e-05	-0.397587457064807	0.476	0.688	1
Ndrg1	6.30435763395546e-05	0.681150510122046	0.545	0.266	1
Epb41	6.32644853634506e-05	0.454051034246109	0.407	0.141	1
Lgals9	6.51519713457956e-05	-0.29993462795452	0.11	0.281	1
Gmpr2	6.55428283593309e-05	-0.299613693409101	0.11	0.281	1
Tep1	6.59359038436975e-05	-0.359432574825713	0.11	0.281	1
Klrd1	6.60970268222051e-05	-1.16324157982619	0.543	0.672	1
Ext1	6.85270698552891e-05	0.493436442767213	0.374	0.125	1
Fnbp1	6.91113939311019e-05	0.590495784052133	0.567	0.328	1
Nmt1	6.99728011978056e-05	-0.41645397506229	0.53	0.734	1
Selenos	7.01880003232443e-05	-0.483775189025872	0.506	0.719	1
Eprs	7.09488046930338e-05	0.601919832759963	0.53	0.281	1
Kdm6b	7.67476253232602e-05	0.444841267161699	0.821	0.609	1
Actg1	7.75766891786144e-05	0.484879072022254	0.998	1	1
Ostf1	7.80441204419474e-05	0.523737128757585	0.937	0.891	1
Cdk2ap1	8.03956734067232e-05	-0.316915650039723	0.378	0.609	1
Arl6ip5	8.27397210846988e-05	-0.672784833447592	0.402	0.578	1
Pafah1b3	8.30677550625355e-05	0.327882072175212	0.429	0.141	1
Ifi205	8.34573659557633e-05	-1.02363528351046	0.083	0.234	1
Mpp7	8.3691406538684e-05	0.46963388325431	0.476	0.219	1
Relb	8.43931001504196e-05	0.567773332991206	0.872	0.734	1
Adgrg6	8.50029783801693e-05	0.534273234105127	0.433	0.172	1
Tmem63b	8.62405507441694e-05	0.537989447936006	0.368	0.125	1
Ifit2	8.78844878486277e-05	-0.447459509917226	0.047	0.172	1
Ncor1	8.79890741875453e-05	0.440676639509596	0.663	0.359	1
Ggh	8.88689392827346e-05	-0.475311590024601	0.224	0.422	1
Cdc42ep3	8.9720779302057e-05	0.688109190829549	0.494	0.219	1
Isy1	9.09405388154181e-05	0.732085390566672	0.62	0.375	1
Gpx4	9.36237667390196e-05	0.433165070230539	0.961	0.844	1
Arl5c	9.70968136634526e-05	0.345850811856403	0.701	0.422	1
Rassf2	9.71750337256227e-05	0.41169976315316	0.343	0.094	1
Cdk11b	9.87225055057131e-05	0.516050004494555	0.571	0.312	1
Serf2	0.000101213370643818	-0.284582723269816	0.99	0.969	1
Atp5g3	0.000101568124464661	-0.390407943748956	0.691	0.844	1
Tubb2b	0.000103121510533005	0.805839570209849	0.528	0.25	1
Pomp	0.000105724247024073	-0.483928209140935	0.793	0.891	1
Plac8	0.0001071813896297	-1.14299890818444	0.402	0.578	1
Usp9x	0.000109041164517671	0.318799463776026	0.425	0.156	1
Ndufc1	0.000109331736192522	-0.440529172240376	0.47	0.641	1
Gem	0.000111999442271116	0.520864162048066	0.4	0.141	1
Cuta	0.000112083959030195	-0.510082474392535	0.441	0.625	1
Vopp1	0.000113810414843025	0.387733821854545	0.386	0.125	1
Mrpl58	0.000117276820234065	-0.387573912523091	0.264	0.453	1
Polr2k	0.000118753557574522	-0.420265421289826	0.425	0.609	1
Bola2	0.000120806563681811	-0.454205311045801	0.52	0.656	1
Zfp644	0.000124838948627813	0.440274658907549	0.441	0.188	1
Psmg4	0.000126310671705951	0.537261134420413	0.709	0.516	1
Gda	0.000129457906374127	-0.733991825401946	0.146	0.312	1
Ets1	0.000130313111036946	0.836420837077418	0.339	0.109	1
Ndufb9	0.000132289603613854	-0.439461601561342	0.829	0.906	1
Hck	0.000132838350703305	-0.316526705549414	0.167	0.359	1
Mrpl20	0.000134820633079306	-0.427393000470759	0.661	0.766	1
Stat3	0.0001353103731747	0.563118521326999	0.789	0.641	1
Sub1	0.000135344459884679	0.361411131431458	0.996	1	1
Ifit3	0.000135762407548146	-1.23617298330428	0.057	0.188	1
Zc3hav1	0.000136089743455849	0.399259095804032	0.748	0.562	1
Riok1	0.00013783415537081	0.484029328643853	0.409	0.172	1
Rpl35	0.00013809141215035	-0.371991940141622	0.996	1	1
Cdc42ep4	0.000139216995609635	-0.305460146180438	0.028	0.125	1
Ubl5	0.000140878691546258	-0.327544134601044	0.935	0.969	1
Siglecg	0.000143240850325682	0.474432047445371	0.451	0.188	1
Ccdc6	0.000146870336483846	0.478089092709154	0.415	0.172	1
Reep5	0.000151739939120253	-0.446191125126838	0.785	0.891	1
Cacybp	0.000152402357583465	-0.51761555373833	0.506	0.656	1
Mmp19	0.000155189174765415	-0.458587508608203	0.028	0.125	1
Mcub	0.000158899943205961	-0.508009756223107	0.197	0.375	1
Ost4	0.000159879575288801	-0.393732116076667	0.819	0.922	1
Ndufb3	0.000161028419270218	-0.444655587785749	0.51	0.688	1
Clic1	0.000161944244537273	-0.473679492725333	0.935	0.922	1
Hmox1	0.000164176465219386	-2.06722779828373	0.061	0.188	1
Traf1	0.000169379054860064	0.303210467305289	0.941	0.891	1
Cd44	0.000170109270920281	-0.803544433171537	0.535	0.766	1
Rnf7	0.000171615971482481	-0.342128002196969	0.553	0.75	1
Smpdl3a	0.000172797593893726	0.577048619340074	0.502	0.281	1
Rps4x	0.000174558782922167	0.306225141290856	1	0.984	1
Tm4sf5	0.000175268252510972	0.791902912528279	0.26	0.047	1
H2afj	0.000175377510572349	-0.472905636407446	0.758	0.828	1
Nup98	0.0001760496780784	0.495775647844481	0.62	0.391	1
Pfn1	0.00018100691302032	-0.361952145218246	1	0.984	1
Commd6	0.000184022454504537	-0.345318546331672	0.301	0.516	1
Rtraf	0.000185355456162197	0.440218010408522	0.898	0.797	1
Dek	0.000185690777114838	0.462559085193417	0.622	0.406	1
Pycr2	0.000186899559612272	-0.293996658494392	0.175	0.359	1
Nhlrc2	0.000188142100695684	0.459158302189981	0.317	0.094	1
Gpr65	0.000188175422065324	0.46492466814227	0.382	0.141	1
Arf2	0.00018892558812593	-0.526957498661139	0.28	0.484	1
Lactb	0.000189423054786717	0.561967442444592	0.659	0.453	1
Ccnd2	0.000191412070620835	-0.563339352193603	0.415	0.609	1
Ttc14	0.000194379628110565	0.390436596218643	0.533	0.297	1
Tapbp	0.0001949977417029	0.443561865527603	0.854	0.594	1
Atp5l	0.000198085607536443	-0.291801746851063	0.978	0.922	1
Ifitm6	0.000200519383275518	-0.325868143485886	0.043	0.156	1
Commd4	0.000202830221440701	-0.361634044052226	0.396	0.594	1
Rpl23a	0.000204368691851678	0.335920846910325	0.947	0.875	1
Arl5a	0.000205612452393023	0.408031741755528	0.646	0.406	1
Gm11808	0.000205624469341038	-0.466677999331118	0.52	0.688	1
Ndufaf8	0.00020838038106071	-0.333863981382318	0.272	0.469	1
Fam117b	0.000211379818622761	0.347199927481253	0.459	0.188	1
Strip2	0.000212697377643011	0.403251136640465	0.256	0.047	1
Rpl18	0.000216745710090958	0.261978157743115	1	0.984	1
Rbm25	0.000220058299285101	0.401893493652983	0.803	0.578	1
Ubn1	0.00022085845705339	0.388839666477197	0.39	0.156	1
Inf2	0.000220964313793019	0.349919681341924	0.232	0.031	1
Nktr	0.000221002569754655	0.34735381802552	0.732	0.562	1
Pttg1	0.000221049886857317	-0.474721618047945	0.185	0.359	1
Myo1g	0.000223919835101398	0.437364434006141	0.841	0.656	1
N4bp2l1	0.000227263294698276	0.397126527965884	0.482	0.219	1
D8Ertd738e	0.000232625197710165	-0.302481535284992	0.866	0.953	1
Rbbp8	0.000234646480460567	0.503204584632118	0.559	0.297	1
Fkbp1a	0.000234794696074165	-0.375997708110929	0.579	0.781	1
Scin	0.000237254491091557	0.575678836816734	0.262	0.047	1
Rpl30	0.00023816010755193	0.277487410945983	0.998	0.969	1
Psmc5	0.000239377019055854	-0.416562648527017	0.445	0.625	1
Srsf9	0.000242221191296167	-0.552814148617631	0.636	0.734	1
Ar	0.000242657646483337	0.471766892888805	0.256	0.047	1
Cyth2	0.000246033948923806	0.335641828666258	0.386	0.156	1
Il15ra	0.000249106206193301	0.436034682514938	0.28	0.062	1
Dusp2	0.000249329519755898	-0.681914620072698	0.4	0.594	1
Mkrn1	0.000250985875186325	-0.622276983019892	0.835	0.891	1
Ndufab1	0.000251920542898348	-0.407882287539618	0.585	0.703	1
Tpm1	0.000253806186545601	0.53742988798715	0.533	0.281	1
Csf2rb	0.000254389603976279	0.591701078785562	0.659	0.391	1
Ndufv3	0.000254684479442375	-0.485697386242134	0.541	0.641	1
Cox6c	0.000255505030224499	-0.306071675353738	0.955	0.922	1
H2-DMb1	0.000256842296030338	-0.862643256794186	0.533	0.719	1
Psmd13	0.000261634711973286	-0.438373465700095	0.437	0.594	1
Acadm	0.000263821221540366	-0.394911922392971	0.268	0.484	1
Tmem158	0.000267309203201594	0.599018909570928	0.246	0.047	1
H2-Eb2	0.00027206567107882	0.548110091107659	0.364	0.125	1
Cops6	0.000274548838347794	-0.439642666836838	0.404	0.578	1
Napsa	0.000275999063592007	-0.815485221328375	0.742	0.766	1
Fam110a	0.000282759917120046	0.335005555251587	0.435	0.188	1
Rpl31	0.000283999656173396	-0.302781809548138	0.896	0.906	1
Tax1bp1	0.000286045199688338	0.344009669221922	0.858	0.672	1
Pycard	0.000288634299279054	-0.687970243669674	0.474	0.594	1
Dpysl2	0.000289902617387434	-0.467395125356158	0.283	0.469	1
Atp1b1	0.000290692649253402	0.721879454130355	0.226	0.031	1
Ly6a	0.000291063973763336	-0.834446187343866	0.26	0.469	1
Dpp4	0.00029505235539476	0.377754330299196	0.425	0.172	1
Kdm2b	0.000295150100162609	0.480930742362248	0.407	0.172	1
B4galnt1	0.000295330784208397	0.473622943286082	0.699	0.484	1
Pgam1	0.000301663921344202	-0.654903840545509	0.567	0.672	1
Mri1	0.000305719049977198	-0.333534314349383	0.185	0.359	1
Trp53i11	0.000305943709334509	-0.313270648942016	0.081	0.219	1
Ifi35	0.000306597289134752	-0.520655927962989	0.437	0.609	1
Tbcb	0.000308180242582941	-0.368860575319496	0.677	0.828	1
0610010K14Rik	0.000308201474813367	-0.400795621518013	0.435	0.625	1
Akap9	0.000308828363303644	0.401944104512474	0.358	0.125	1
Gpd2	0.000309435423424962	0.421251108249925	0.341	0.109	1
Zmynd8	0.000311589681514021	-0.480719319350622	0.234	0.406	1
Psma3	0.000312195268566794	-0.369510820334641	0.909	0.984	1
Sipa1l1	0.00031865310751116	0.484886444701129	0.378	0.156	1
Zfp53	0.000324720339967201	-0.307625632339035	0.055	0.172	1
St13	0.000327046544200533	-0.481102096462519	0.547	0.719	1
Eif1ax	0.000333731069261449	-0.504406270852792	0.593	0.719	1
Uhmk1	0.000337408119270444	0.331759867849488	0.248	0.047	1
Mrps18b	0.000342097045131564	-0.342515487502016	0.138	0.297	1
Ubtd1	0.000344109348218106	-0.392460532626596	0.055	0.172	1
Samd9l	0.000345579348050763	-0.588016026403739	0.114	0.266	1
Dok2	0.000346530232028158	-0.37576327693401	0.14	0.297	1
Tkt	0.000348478656577186	-0.627466807489075	0.713	0.781	1
Mfsd6	0.000355394306356455	0.334669045215704	0.224	0.031	1
Ifi30	0.000355664070985038	-0.44198367924943	0.961	0.953	1
Psen2	0.000356581982173184	0.311623322035892	0.319	0.094	1
Gm10851	0.000359945101928658	0.307554648429044	0.171	0	1
Eif4a1	0.000365908662732529	-0.417380773903632	0.929	0.969	1
Sf3b6	0.000371743638047103	-0.391474617831103	0.705	0.781	1
Cd209a	0.000372541992500424	-0.913210829581468	0.055	0.172	1
Lsp1	0.000375398165556734	0.380052242930775	0.99	0.953	1
Rasa2	0.000378553270530031	0.500095234008904	0.514	0.281	1
Emg1	0.000381777051993668	-0.379740366567826	0.502	0.688	1
Znrd2	0.000387528808191922	-0.340409254044654	0.163	0.344	1
Mbtd1	0.000392889396871873	0.412860948820255	0.467	0.219	1
Lamtor4	0.000395068928139196	-0.554158797874951	0.236	0.406	1
Mif4gd	0.000401472138037045	0.451767771666041	0.778	0.562	1
Kif5b	0.000406023706530804	0.428157800505854	0.697	0.562	1
Flrt3	0.00040739829683454	0.510818974909424	0.419	0.172	1
Fh1	0.000409604617154132	-0.534315627151753	0.205	0.375	1
Nfu1	0.000409713215013324	-0.41746413206006	0.331	0.516	1
Ndufa3	0.000413313196214506	-0.411319500425194	0.715	0.812	1
Sytl3	0.000414499098305742	0.345100099125723	0.193	0.016	1
Ndufb7	0.00041528432326851	-0.467809410956043	0.709	0.781	1
G3bp2	0.000419462949741096	0.408723812159639	0.516	0.297	1
Fam49b	0.000420732706070713	-0.468764477873336	0.823	0.875	1
Tmem189	0.000427497519228751	-0.479498995303864	0.205	0.375	1
Gtf3c6	0.000429155680161365	-0.310587542300293	0.205	0.391	1
Adora2a	0.000431056732712616	0.272772520837637	0.549	0.281	1
Sept1	0.000431475724934864	0.392190856067821	0.299	0.078	1
Isyna1	0.000432725469362523	-0.395060817983722	0.274	0.453	1
Chchd1	0.00043966952115566	-0.381551553873595	0.478	0.656	1
Leng8	0.000444112266114116	0.388961349182749	0.407	0.172	1
Nol7	0.000450363272465817	0.428251868774182	0.73	0.562	1
Fryl	0.000457251286221331	0.352517841871662	0.309	0.094	1
Lat2	0.000464808522155306	-0.430985712081961	0.197	0.359	1
Lsm7	0.000467473241164341	-0.385386498261437	0.335	0.516	1
Capza2	0.000472745056870118	-0.421623095266815	0.864	0.875	1
Aldoa.ENSMUSG00000030695	0.000475601189578135	-0.585810691894027	0.762	0.844	1
Snrnp27	0.000476875902158488	-0.304567433611817	0.331	0.547	1
Ddx6	0.000477356773226584	0.357900098871972	0.831	0.703	1
Eif3h	0.000477756376814431	0.383739474746525	0.941	0.828	1
Rab20	0.000480197002386433	-0.367912974897185	0.085	0.219	1
Gadd45g	0.000486377787144506	-0.656325278190026	0.433	0.609	1
Kif21b	0.000486497204292806	0.376421551983219	0.4	0.156	1
Tcf25	0.000488909660933007	0.287945831475626	0.654	0.406	1
Tesc	0.000492331061029115	0.365501769992019	0.321	0.094	1
Stard10	0.000497377198058328	0.329035188060218	0.187	0.016	1
Nmi	0.000500006915501033	-0.401548300297687	0.171	0.328	1
Arid4b	0.000508778726410197	0.409967316610311	0.533	0.297	1
Ndufc2	0.000513180776312694	-0.430491294069537	0.675	0.75	1
Nup85	0.000513576523442693	0.330121424490954	0.242	0.047	1
Mrto4	0.000524298632434013	-0.430600272547445	0.234	0.406	1
Il1rl1	0.000528710572898044	0.739511417834741	0.238	0.047	1
Arl6ip1	0.000533807813976509	0.448701470829031	0.77	0.594	1
Gm47283	0.000537219920744553	-0.616447583279652	0.73	0.875	1
Fem1c	0.000540018183989125	-0.678361300203402	0.465	0.641	1
Brd8	0.000546613487279056	0.33677837491535	0.309	0.094	1
Sbno1	0.000561262571155513	0.325117797085703	0.516	0.266	1
Asap1	0.000561678251779366	0.378641287857326	0.474	0.219	1
Grasp	0.000565323497919669	0.586598519358783	0.848	0.609	1
Tgif2	0.000577916334124071	0.270145343771391	0.191	0.016	1
Rel	0.000578583914572775	0.319876845713317	0.943	0.875	1
Lyn	0.000588456187736345	-0.44242262811935	0.463	0.625	1
Sdf4	0.000588670636696031	0.364840999853383	0.809	0.656	1
Sf3b1	0.00059044663389723	0.382579466951351	0.919	0.859	1
Ogfrl1	0.000591743869430177	0.545457814019333	0.593	0.359	1
Rp9	0.000616557852073855	0.396264070227953	0.652	0.438	1
Tbc1d17	0.000621110294174243	-0.261280196953359	0.106	0.25	1
Foxp4	0.000634994111632947	0.393547707755756	0.518	0.266	1
Elovl5	0.000637406324678686	0.428760702663793	0.425	0.219	1
Pfdn1	0.000639722795383261	-0.396069845009674	0.289	0.453	1
Ccdc184	0.000651845498909347	0.405396279465455	0.181	0.016	1
Mrpl40	0.00065774276933719	-0.3093010590988	0.224	0.406	1
Camk2d	0.000662455018381787	0.375229176245719	0.25	0.062	1
Hemk1	0.000670234103608154	-0.252260927206647	0.035	0.125	1
Spcs2	0.000673062641934836	-0.433737271240101	0.602	0.688	1
Cd81	0.000693318813248298	0.3956161463185	0.313	0.094	1
Auh	0.000698233048228376	0.482803616923968	0.524	0.297	1
Sarnp	0.000709648411454074	-0.311581382168147	0.553	0.719	1
Dock10	0.000724327425698353	0.455951135654415	0.644	0.469	1
Snhg12	0.000738020355516227	0.370923793554176	0.407	0.188	1
Nop10	0.000751867898640447	-0.424737405594934	0.53	0.703	1
Wipf2	0.000752088846028028	0.264390145803527	0.179	0.016	1
Tmem131l	0.00075269734236121	0.290219186672646	0.465	0.219	1
Ppp2ca	0.00075690511695536	0.335263871606426	0.917	0.797	1
Bmyc	0.000770054792911978	0.518285070206534	0.447	0.234	1
Arhgdib	0.000775624303305032	-0.45174861889726	0.77	0.797	1
Ttyh3	0.000777511778582117	0.37136644652914	0.577	0.328	1
Ddt	0.000777817530309147	-1.18112682483617	0.443	0.547	1
Rnf157	0.00078382289742957	0.321052515253998	0.244	0.062	1
Itpr1	0.000785614283163757	0.350245903363592	0.266	0.078	1
Arap2	0.000797214177506836	0.511986257091739	0.429	0.219	1
Scand1	0.000799516989640301	-0.338104769330994	0.917	0.938	1
Npc2	0.000801826519446286	0.434444267222394	0.965	0.938	1
Cd74	0.000803280850766462	-0.440412997830228	0.99	0.984	1
Tnfrsf11a	0.000808128882007584	0.432405870815298	0.374	0.172	1
Sod1	0.000808178398176786	0.47043176232123	0.577	0.344	1
Itgb7	0.000822734730916831	0.504516241503585	0.439	0.219	1
Ly6e	0.000824830272256261	-0.357138992517431	0.555	0.75	1
Lrrfip1	0.000832269288571729	0.443799072670139	0.776	0.656	1
Tmem208	0.000836748444758063	-0.35002105477666	0.278	0.453	1
Iqgap1	0.000845437368320624	0.300096470308752	0.953	0.875	1
Mmd	0.000848621961750786	0.279379321946426	0.382	0.156	1
Etfdh	0.000853414466365306	0.252990618388036	0.179	0.016	1
Ywhag	0.000855949485593487	-0.432796767882991	0.417	0.594	1
C9orf72	0.000856706597248369	0.361600341172132	0.25	0.062	1
Jak2	0.000863606966951637	0.434772129892949	0.833	0.656	1
Prr5l	0.000867973007001618	0.419589524538188	0.226	0.047	1
Ep300	0.00087106887010251	0.252049170595202	0.303	0.094	1
Ddx52	0.000889336048540602	0.335931044954688	0.311	0.109	1
Ndufa1	0.000893479088266611	-0.379288984757214	0.707	0.828	1
Ldha	0.000905356078696972	-0.368402115851024	0.74	0.844	1
Igsf3	0.000909017327571071	0.320251287963702	0.15	0	1
2610001J05Rik	0.000910048294710039	-0.399250151650355	0.343	0.516	1
Smim3	0.0009354162714068	-0.503240222597317	0.634	0.766	1
Aamp	0.000941561530174344	-0.360579967870235	0.608	0.688	1
Ndufs8	0.000953650591478769	-0.420559290809211	0.445	0.594	1
Chka	0.00097051727101866	0.350448615769989	0.356	0.141	1
Tnip3	0.000971543726341929	-0.61052738593829	0.384	0.547	1
Pbxip1	0.000978631356876566	0.393538829508237	0.409	0.203	1
Zbtb20	0.000979515629338034	0.367108849173554	0.274	0.078	1
Micos13	0.00098221093878467	-0.322764526560324	0.667	0.812	1
Cd47	0.000984127882334448	0.303748143768305	0.982	0.922	1
Txnip	0.000986512354144881	-0.802124340246974	0.35	0.5	1
Hadha	0.0009904207760436	0.295379097967526	0.335	0.125	1
Batf3	0.00102207041201145	0.364458950205219	0.567	0.312	1
Twf2	0.00102797369297221	-0.457181055600776	0.378	0.531	1
Fem1b	0.00103090014228573	0.345289303469936	0.386	0.172	1
Cct6a	0.00103239075358468	-0.436982850293838	0.5	0.656	1
Vgll4	0.00105115550357382	0.475496533392442	0.563	0.328	1
Slc41a1	0.00105760989252639	0.409704287720272	0.311	0.109	1
Kxd1	0.00106272331095189	0.363340423517214	0.636	0.469	1
2510039O18Rik	0.00106912156646289	0.302752083292575	0.291	0.094	1
Ech1	0.00107626655739359	-0.399566209636491	0.419	0.609	1
Smim7	0.00109148322557433	-0.278251170735418	0.37	0.578	1
Gsn	0.00110189919249283	-0.476304168304638	0.329	0.516	1
Kmt2e	0.00110467810355933	0.341698102808946	0.654	0.438	1
Bpnt1	0.00110540109647707	0.346174079494469	0.224	0.047	1
Plbd1	0.0011204776795477	-0.31322519942054	0.384	0.594	1
Bcl3	0.00112264317292336	-0.435032225612856	0.215	0.375	1
Wasl	0.00112291577538392	0.286441200687952	0.315	0.109	1
Ndufs7	0.00113165791830778	-0.352181685151924	0.443	0.594	1
Gna13	0.00114673587222871	-0.454658460927485	0.846	0.875	1
Mien1	0.00114869003700954	-0.365402756018003	0.587	0.734	1
Ahcyl2	0.00116871825837229	0.442411441918835	0.606	0.406	1
Mgst3	0.00117217465860436	-0.370129639188872	0.13	0.266	1
Atox1	0.00117289745978635	-0.397240079475634	0.976	0.984	1
Bcl2a1d	0.00118675313773625	-0.705922023294657	0.833	0.812	1
Ppp1r14b	0.00119079786280169	-0.434674721682042	0.591	0.703	1
Rbbp4	0.00120219733778452	0.323514950750153	0.787	0.625	1
Asap2	0.00121326979843628	0.275865641756879	0.171	0.016	1
Fchsd2	0.00123317125635675	0.320706989040431	0.313	0.109	1
Noct	0.00123327880942155	-0.383475822954548	0.102	0.234	1
Adam19	0.00124209127687473	0.284670924540471	0.244	0.062	1
Eif4ebp1	0.00126858700412415	-0.38543987174196	0.142	0.281	1
Hsbp1	0.00127127088658849	-0.32552524752236	0.575	0.703	1
Hexa	0.00127414350213433	-0.288525708917461	0.431	0.594	1
Rac2	0.00127595132063109	-0.450471202213065	0.701	0.828	1
Rab43	0.00128557750882888	0.390480257309017	0.455	0.25	1
Ifi203	0.00128786197422835	-0.461921578361633	0.163	0.312	1
Phb	0.00129298957633306	-0.253496763520437	0.126	0.266	1
Pdlim4	0.00130578426334778	0.515244675132785	0.311	0.109	1
Slco5a1	0.00130786113215423	0.298760475911875	0.142	0	1
Prrc2c	0.00131278698985095	0.440489238524674	0.648	0.484	1
Hspb1	0.00131840823466578	-0.513023820842455	0.028	0.109	1
March5	0.00132353991242205	0.361014466784777	0.679	0.5	1
Ptms	0.00134361397899015	0.347351034995872	0.988	0.969	1
Rab21	0.00136629217042687	0.451726641101629	0.854	0.75	1
Phf3	0.00140055128365838	0.347487178041561	0.593	0.391	1
Synj1	0.00142235480283467	0.282353835908936	0.537	0.328	1
Tpp2	0.00142736273920234	0.328702716986509	0.366	0.156	1
Wac	0.00143153417773238	0.405267872621966	0.62	0.406	1
Cox4i1	0.00143523227493064	0.274999529656963	0.994	0.953	1
Prdx5	0.0014393136180142	-0.524715740562647	0.693	0.734	1
Ythdf3	0.00144835568244652	-0.351949712132141	0.244	0.406	1
Ccl3	0.00145866105140062	-1.24505080962185	0.083	0.203	1
Sfpq	0.0014661168718845	0.275969637052617	0.815	0.625	1
Pkm	0.00147319514119322	-0.454382111624813	0.819	0.844	1
Papola	0.00148066020261383	-0.351958909569763	0.494	0.625	1
Stk24	0.0014883428869962	0.36612440288587	0.762	0.641	1
Slc44a1	0.00151336407211234	0.336130392954946	0.272	0.094	1
Morc3	0.00151463967493712	-0.409161805238528	0.171	0.328	1
Atp5f1	0.00154125471094136	-0.276285317073339	0.864	0.891	1
Ctnna1	0.0015758228496112	0.435928330995574	0.606	0.438	1
Stap1	0.00157999910978213	-0.392170791598694	0.179	0.344	1
Ywhae	0.0016160160903904	-0.381735262004722	0.941	0.969	1
Zfp362	0.00162459815147228	0.269817006159012	0.213	0.047	1
Hsp90b1	0.0016385673100712	-0.386848269457794	0.815	0.891	1
Tespa1	0.00165823211376029	0.347979209316265	0.213	0.047	1
Swi5	0.00165952316515581	-0.38470111392778	0.701	0.781	1
Sh3bgrl3	0.00167337524675801	-0.374581055266167	0.99	0.969	1
Spry2	0.00170437182802853	0.378043544271928	0.193	0.031	1
Tsc1	0.00170567788144752	0.389244834610284	0.25	0.078	1
Ccl4	0.00171984714196634	-2.49200152621411	0.238	0.391	1
Atxn7	0.00172158585568688	0.30121864316	0.238	0.062	1
Eif2s1	0.00172800290439176	-0.377867993790219	0.451	0.578	1
Sppl3	0.00173234119318679	0.265788837621474	0.374	0.156	1
Psme1	0.00177727787465304	0.345940942690264	0.963	0.922	1
Trmt112	0.00179045296618348	-0.383023140193906	0.722	0.812	1
Nav1	0.00179631983990195	0.367131127912826	0.39	0.188	1
Mrpl55	0.00181062577979173	-0.273777745752323	0.213	0.375	1
Hopx	0.00181485606421306	0.649240195332878	0.309	0.125	1
Hlf	0.0018373043462519	0.373129061496104	0.159	0.016	1
Trim30b	0.00183795918209408	-0.298151872194186	0.03	0.109	1
Brk1	0.00184078352123518	0.398518837744566	0.915	0.828	1
Rbm17	0.00184546204083184	0.39392917575696	0.705	0.5	1
Selplg	0.00185077179311851	0.335932364093299	0.937	0.859	1
Plekho2	0.00188750789731628	-0.335276009151575	0.22	0.375	1
Dad1	0.00190080160983479	-0.267222078765772	0.819	0.891	1
Gls	0.0019160135584033	0.354922932750242	0.681	0.469	1
Pgs1	0.00193164865179547	-0.426333940276397	0.315	0.484	1
Snhg3	0.00199083062852522	-0.306136385584288	0.293	0.453	1
Pfkfb3	0.00199725063086254	0.439112290248434	0.362	0.156	1
Cers6	0.00200894705700851	0.349237207220197	0.374	0.172	1
Avl9	0.00202211026835857	0.322152472758095	0.429	0.234	1
Arpp19	0.00203464152387034	-0.297412808122206	0.904	0.969	1
Rapgef6	0.00210962022473242	0.321353761980097	0.472	0.266	1
Ndufa11	0.00211464510840148	-0.318463632881834	0.701	0.781	1
Rpl36	0.00212573346914207	-0.265359369392923	0.998	0.984	1
Cdc73	0.00224247695867783	0.27146685270432	0.283	0.094	1
Ssh1	0.00225513064689451	0.338798702405753	0.372	0.172	1
Sptan1	0.00228398526979281	0.333584725969071	0.358	0.172	1
Arpin	0.00230950237866333	0.256461705770317	0.213	0.047	1
Rnf128	0.00236710200571339	0.341353765679792	0.157	0.016	1
Rab11fip1	0.00239524392145144	0.269765257118345	0.547	0.312	1
Etfb	0.00244571403110685	-0.437666286064025	0.5	0.609	1
Ceacam15	0.00245090348100015	0.867340573452938	0.128	0	1
Tmtc2	0.00246002328559202	0.252518755916969	0.181	0.031	1
Ccdc12	0.00246597527863906	-0.403604044154999	0.75	0.766	1
Adcy7	0.00248558648155911	-0.252442466073445	0.098	0.219	1
Baiap2	0.00250127226606746	0.409993856366737	0.368	0.172	1
Sod2	0.00250383085245134	-0.441392266665545	0.453	0.562	1
Pam16	0.00252888729031584	-0.346595338989861	0.321	0.484	1
Cd83	0.00255814826669296	-0.614477591659274	0.86	0.891	1
Chchd2	0.00256619582921441	-0.293405491559274	0.986	0.969	1
Csrp1	0.00257495831711701	0.599399814764617	0.73	0.625	1
Atp2b1	0.0025805307782556	0.567077567588573	0.687	0.562	1
Srsf11	0.00258195700835182	0.332434901081241	0.787	0.703	1
Msrb1	0.00258317307469848	-0.643245194664681	0.407	0.516	1
Add1	0.00261536205175352	0.323968781657789	0.376	0.188	1
Akna	0.002623541271768	0.27667074182387	0.323	0.125	1
Rgs12	0.00263594341966989	0.251565707937616	0.179	0.031	1
Ears2	0.00264370964113499	0.269096173011503	0.181	0.031	1
Rsrc2	0.00264977912070712	0.298808834900087	0.679	0.5	1
B930036N10Rik	0.00267076357554911	-0.374039171520286	0.289	0.453	1
Sugt1	0.00267848898984982	0.313780798680344	0.654	0.469	1
Ndufs4	0.00268708374338674	-0.363700256731009	0.492	0.609	1
Gmfg	0.00271418975037533	-0.265125754914605	0.429	0.609	1
Pakap.ENSMUSG00000038729	0.00272117935779856	0.264998467846555	0.152	0.016	1
Cd274	0.0027349137105284	0.41508329811577	0.663	0.453	1
Ppa1	0.00273842242645681	-0.321460038956322	0.246	0.391	1
Oaf	0.00274006853565325	-0.388644325791769	0.197	0.344	1
Rexo2	0.00276333841380161	-0.359564390487252	0.327	0.469	1
Epb41l2	0.00281331905467145	0.36261080156452	0.518	0.312	1
Fcgrt	0.00286855062808216	-0.679071185716123	0.226	0.359	1
Limd2	0.00289537011615756	-0.344593623104146	0.636	0.75	1
Asah1	0.00292202542147963	-0.358479801483115	0.437	0.578	1
AI662270	0.00292451886471988	-0.284666680581754	0.553	0.703	1
Cox7c	0.00292478281283373	-0.284231580608713	0.947	0.938	1
Sh2d2a	0.00292553466262898	0.358371323547867	0.203	0.047	1
Slain1	0.00293290589309957	0.261020079400807	0.148	0.016	1
Rack1	0.00297824034091328	0.267237842036345	0.972	0.938	1
Adora2b	0.00298084281088542	-0.262222378987476	0.041	0.125	1
Eef1akmt1	0.00298824739714804	-0.258898086445709	0.116	0.234	1
Tob2	0.00301215614999034	0.508789308612337	0.579	0.406	1
Mndal	0.00303980999746966	-0.52964301794925	0.211	0.359	1
Syngr2	0.00304349675038772	0.297097677961018	0.994	0.938	1
Tes	0.00305022286823592	0.382499587164904	0.587	0.438	1
Kpna1	0.00309758880130893	0.31569240303309	0.392	0.203	1
Birc6	0.00311099810654678	0.277625309450428	0.394	0.203	1
Ndufa12	0.00311246739701523	-0.346553278469465	0.413	0.531	1
R3hdm4	0.00318379692642732	0.279708991706051	0.555	0.328	1
Atp6v1g1	0.00324011486279346	-0.31760674215212	0.915	0.906	1
Bax	0.00326602887730981	-0.335421254866056	0.831	0.797	1
Mtx1	0.00327374152776303	-0.253755837493758	0.207	0.359	1
Ptpn18	0.00327441886767263	0.469553621863828	0.614	0.469	1
Prps1	0.00329048788398425	0.316021265491209	0.266	0.094	1
Lypla2	0.00329961305135647	0.289972827652454	0.331	0.156	1
Sp140	0.00330525953645723	0.265827135803431	0.636	0.406	1
Mrpl54	0.00330725925542943	-0.453248612816573	0.677	0.797	1
Esyt2	0.00331973995953804	0.28680369990115	0.262	0.094	1
Mrps36	0.00332842005978806	-0.283671465393378	0.325	0.469	1
Prkar2a	0.00334628376388081	0.313317327264602	0.274	0.109	1
Tmpo	0.00336907046611533	0.414260980056387	0.539	0.375	1
Znrf1	0.00337183922628782	0.263864882366725	0.478	0.25	1
Polb	0.0033862692746277	0.284465947253155	0.628	0.391	1
Phlpp1	0.0034058634502498	0.331263987806768	0.488	0.281	1
Atxn1	0.0034142553697073	0.281163265247029	0.197	0.047	1
Hspa2	0.00343757939311276	0.328604306273199	0.305	0.125	1
Bloc1s1	0.00345325789473202	-0.257807085359067	0.148	0.281	1
Gramd1a	0.00345941975167802	0.264954039853631	0.274	0.094	1
Gm13546	0.00354539315173024	0.439554320636288	0.278	0.109	1
Tnfrsf1b	0.00355138386843253	0.284463495958316	0.4	0.188	1
Farsb	0.00361439562359613	-0.26884125370614	0.051	0.141	1
Stk38	0.003621675148902	-0.327439594193081	0.217	0.359	1
Ube2b	0.00363764904158105	0.363055710946403	0.801	0.625	1
Marveld1	0.00365777843303328	0.378756127460011	0.268	0.109	1
4921524J17Rik	0.00367119605162891	-0.331717297348805	0.262	0.391	1
Dnajc21	0.00367749348862068	-0.255115737137448	0.289	0.469	1
Cdk13	0.00377700590383251	0.30615126787063	0.358	0.172	1
Ptp4a2	0.00378134624351372	0.369032966161792	0.776	0.688	1
Ywhaq	0.00378382089204346	-0.589525847362125	0.817	0.844	1
Tnfaip2	0.00378427825238268	-0.412441204990362	0.22	0.375	1
Rplp2	0.00380077944876127	0.266243788668275	0.996	0.984	1
Pepd	0.0038287870393677	-0.49512850407152	0.305	0.453	1
Rela	0.00384324116470097	0.281504933313995	0.604	0.391	1
Poglut1	0.00384337299159309	0.338169524538641	0.427	0.219	1
Rnf115	0.00385103760689122	0.447740780493527	0.533	0.359	1
Tmem64	0.00388251498570504	0.321384771910815	0.213	0.062	1
Serinc3	0.00389831571862596	0.407783249151767	0.778	0.672	1
Itgb2	0.00390006187924683	-0.429370280894703	0.232	0.391	1
Bin2	0.00390311743462573	-0.345347957556446	0.203	0.344	1
Eif3i	0.00395767136053458	-0.274403367906581	0.783	0.812	1
Dctn5	0.00405466739431747	-0.288805664665658	0.173	0.312	1
Il2rb	0.00408569633254017	0.40864909268647	0.264	0.094	1
Mrps24	0.00411605074782307	-0.281171648083912	0.634	0.766	1
Rock1	0.00413558656922315	0.383853456325032	0.573	0.375	1
Coro1a	0.00414446451413019	-0.390115147860308	0.937	0.906	1
Crispld2	0.00420490411352563	0.255537914680272	0.171	0.031	1
Cmip	0.00420706815928635	0.28733685075734	0.439	0.234	1
Swap70	0.00421056191216347	0.445404352187646	0.671	0.484	1
Trps1	0.00421562864912773	0.42267279810886	0.461	0.266	1
Marcksl1	0.00422220945885126	0.372661822169123	0.888	0.828	1
Eif3a	0.00424395615190079	0.392352987809676	0.74	0.594	1
Arf4	0.00424799524953254	0.335221294375584	0.963	1	1
Ube2m	0.00432036569877918	-0.274702119096922	0.591	0.719	1
Slc25a3	0.00434896065323585	0.297076799134246	0.972	0.969	1
Ass1	0.00435895349192871	-0.365483323274356	0.677	0.75	1
Snrpd2	0.00440953861122077	-0.294118858093976	0.797	0.828	1
Prelid1	0.00442290767484086	-0.348649322967038	0.766	0.797	1
Zfp330	0.0044391498611386	0.289223971276777	0.287	0.125	1
Bcl2l14	0.00449298560671012	0.489550291735525	0.207	0.062	1
Slc35b2	0.00450583063258753	0.275117111618099	0.23	0.078	1
Nxf1	0.00452362652359833	0.322701241028337	0.402	0.219	1
Safb2	0.00453676222776708	0.306665313190035	0.437	0.234	1
Plekhm2	0.00453754118343795	0.316530087935877	0.417	0.234	1
Mdk	0.00454765821577397	0.354832131611979	0.114	0	1
Sbf2	0.00455357495234899	0.272406281626645	0.211	0.062	1
Rcl1	0.00455636256112502	-0.285954544479674	0.236	0.375	1
Arid4a	0.00456007361784945	0.331036738071218	0.38	0.203	1
Zc3h12d	0.00457068732613101	0.300916687605268	0.211	0.062	1
1810037I17Rik	0.00457918688758158	-0.447118974141751	0.565	0.656	1
Sirpa	0.00460754475877676	-0.373985082277267	0.283	0.438	1
Gdi1	0.00464221831531015	0.264332258291569	0.398	0.203	1
Dhx36	0.00465451149303033	0.310513654607352	0.36	0.172	1
Glrx5	0.00466753636381688	-0.294160456969419	0.299	0.453	1
Mapre1	0.0046769239175505	0.325785928435201	0.809	0.719	1
Phc1	0.00467843449139774	0.272974062079626	0.167	0.031	1
Foxn3	0.0046855173771702	0.496040378437709	0.657	0.531	1
Drap1	0.00471271014146062	-0.339049045281195	0.589	0.672	1
Ncoa7	0.00477007834747137	0.480305608970029	0.362	0.188	1
Usp18	0.00480014713260005	-0.290403222517912	0.069	0.172	1
Spsb1	0.00480394408879728	0.276256358937053	0.187	0.047	1
Ncor2	0.00484359168608588	0.268332125170449	0.189	0.047	1
Psmb4	0.00484454242771948	-0.294775875649993	0.768	0.797	1
Psmd14	0.00486977743098804	-0.346882676908278	0.486	0.609	1
Aebp2	0.00486995407908182	0.313190569975	0.687	0.5	1
Rab5if	0.00490520908166427	-0.362188995223709	0.589	0.703	1
Furin	0.0049337725622375	0.703530877385748	0.39	0.219	1
Dusp11	0.00495026589994059	0.337453508447509	0.736	0.578	1
Hes1	0.00496388534088758	0.371356506754597	0.112	0	1
Ppid	0.00498198561994781	-0.253973590464669	0.22	0.359	1
Rapgef2	0.0050197103969542	0.303937197517684	0.335	0.156	1
Fkbp4	0.0050253524635856	-0.327449371105763	0.303	0.438	1
Dock2	0.00507092171014529	0.319390406006414	0.484	0.297	1
Arhgef6	0.00508039628238078	0.261261330460827	0.327	0.156	1
Msi2	0.00508360741277	0.338437943384105	0.323	0.156	1
Gnas	0.0051294695683756	0.344448739364675	0.967	0.906	1
Gimap3	0.00514447346650087	0.255987587002884	0.167	0.031	1
Anxa5	0.00515436677542881	-0.320439280145897	0.829	0.812	1
Castor1	0.00515949516567583	0.352831252980262	0.274	0.109	1
Rilpl2	0.0051912005618835	-0.677195294625422	0.581	0.688	1
Spred1	0.00519235871002793	0.356297216441243	0.537	0.344	1
Pfdn4	0.0052885988009741	-0.306641841094466	0.254	0.375	1
Dock8	0.00529675115804125	0.264437000168566	0.323	0.141	1
Emc7	0.00531304571135069	-0.31292001604147	0.419	0.578	1
Ctnnb1	0.00537461960455543	0.312223981517398	0.429	0.25	1
Dgat1	0.00538104494573663	0.816951828177145	0.423	0.281	1
Dnajb11	0.00541282930719333	-0.438124622810678	0.484	0.594	1
Tbc1d15	0.00545029519565891	0.335036731098182	0.514	0.344	1
Mark2	0.0054571693880827	0.268147570484445	0.309	0.141	1
Inpp5b	0.00549999380341944	0.320034744255226	0.181	0.047	1
Eif4b	0.00552278588283965	0.320319591006801	0.539	0.344	1
Eif3m	0.00553493964254565	0.402051094003483	0.701	0.578	1
Cdkn2aip	0.00558732830153891	0.254735523149532	0.272	0.109	1
Yme1l1	0.0056843041137932	0.27281279231546	0.327	0.156	1
Herc1	0.00572809569023692	0.287001389149078	0.311	0.156	1
Asl	0.00579083905297607	0.279325906411663	0.321	0.156	1
Gtpbp1	0.00592464649425389	0.277985629866602	0.248	0.094	1
Ndufv2	0.0059764051415633	-0.254405419622046	0.585	0.703	1
Notch2	0.00598852930432156	0.311274548643839	0.343	0.172	1
Cirbp	0.0060184288994564	0.3605941943621	0.807	0.688	1
Pebp1	0.00602594742862832	-0.34633334992814	0.661	0.75	1
Bbc3	0.00603840533804895	-0.362804831512423	0.236	0.375	1
Ginm1	0.00604922363601191	0.297409253881993	0.441	0.266	1
Plekhj1	0.00608696671164121	0.30585546205704	0.581	0.406	1
Arhgap31	0.00616514664252786	0.423616196037818	0.461	0.281	1
Saraf	0.00619897601881486	0.379197160342249	0.567	0.422	1
Ppp1r16b	0.0062772502797641	0.384959415380925	0.374	0.203	1
Emd	0.00630017115834725	0.338843528663232	0.768	0.578	1
Mrpl57	0.00630532739569263	-0.449270092331658	0.352	0.469	1
4932438A13Rik	0.00632666440283231	0.250649853301663	0.413	0.203	1
Romo1	0.00636580387625536	-0.27391847364537	0.545	0.719	1
Cyfip2	0.00643007549834379	0.25459735969138	0.248	0.094	1
Rnf8	0.00644119992489206	0.293424781965719	0.437	0.25	1
Bak1	0.00646171540512708	-0.327187082610046	0.388	0.516	1
Apoe	0.00651388225749786	-1.58534148879707	0.055	0.141	1
Got1	0.00652330674087402	0.550217146571523	0.626	0.469	1
Ago2	0.00655213946708203	0.291696132676287	0.49	0.312	1
Xbp1	0.00657340164315843	-0.407131435753293	0.457	0.578	1
Tut4	0.00669202438872746	0.311011452468235	0.53	0.328	1
Sec61a1	0.0067162842663159	0.291526450424618	0.465	0.281	1
Cnbp	0.00682661246625412	0.330664819526427	0.939	0.906	1
Mrpl36	0.00693246607421606	-0.307217161501915	0.392	0.531	1
Tmem234	0.00706092927886451	0.306732028646944	0.778	0.656	1
Mrpl17	0.00712195768644977	-0.331333584640405	0.425	0.547	1
Eny2	0.00714181266998336	-0.270660789159405	0.484	0.594	1
Matr3	0.00718426641620219	0.371084905373476	0.571	0.406	1
Taf7	0.00718716630260053	0.271711314211921	0.421	0.234	1
Cdc5l	0.00720847328132501	0.324274795638185	0.482	0.328	1
B3gnt2	0.00733241431462284	0.270323898221928	0.224	0.078	1
Smchd1	0.00736404758210957	0.342871510399934	0.632	0.5	1
Pkn2	0.00742010079050495	0.260632994609857	0.358	0.188	1
Igsf5	0.00743687467650246	0.290745112812771	0.157	0.031	1
P4ha1	0.00744212379776508	-0.269615553803224	0.171	0.297	1
Eif6	0.00750076439920688	-0.352330232627789	0.583	0.688	1
Cxcr6	0.00753552805598594	0.643053363976369	0.199	0.062	1
Tnfsf4	0.00755013393028431	0.483933558484583	0.37	0.203	1
Reep3	0.00762270771843089	0.373513160171483	0.547	0.406	1
Rpf2	0.00763706239070952	-0.270272651433498	0.075	0.172	1
Psmd6	0.00767156238172305	-0.254908339726732	0.352	0.5	1
Smim10l1	0.00769375293718499	0.279745087938276	0.317	0.156	1
Nubp1	0.0077229539761282	-0.294547737096728	0.533	0.656	1
Cnn2	0.0077977434372231	0.424920975594421	0.856	0.75	1
Prdx2	0.00782930515611015	-0.347491385113712	0.791	0.844	1
Ciapin1	0.00784246480860726	-0.442958269879119	0.244	0.375	1
Sdf2l1	0.00784790944985062	-0.564820296380482	0.411	0.531	1
Ap1s1	0.00785043035831803	-0.307253143766085	0.15	0.266	1
Rnf11	0.00785544980719305	0.279663526132902	0.299	0.141	1
Esrra	0.00790533801944766	-0.2694097867961	0.087	0.188	1
Ggta1	0.00790713414988242	0.351239324284656	0.49	0.312	1
Hnrnpa3	0.00799795627020655	-0.251277678560283	0.884	0.906	1
Pno1	0.00801485789339156	-0.300370392037121	0.207	0.328	1
Tmed9	0.0080180387012532	-0.258378445461082	0.74	0.781	1
Tent5a	0.0080261071012223	0.629659495145005	0.382	0.219	1
Mcl1	0.00803171311271167	-0.393128072423202	0.955	0.984	1
Tnfaip8l2	0.00806797802208985	-0.290202420056508	0.136	0.25	1
Siva1	0.00807000662133958	-0.282245533192684	0.346	0.484	1
Cdkn1a	0.00811697559600486	-0.464111817328609	0.76	0.906	1
Psenen	0.0081287105347074	-0.256838449494615	0.72	0.797	1
Spcs1	0.00830507268065795	-0.283462294711967	0.61	0.703	1
Mrps33	0.00830750668479958	-0.319223433539547	0.492	0.641	1
P2ry10	0.00833183201808188	0.305939835403525	0.717	0.531	1
Ccar1	0.00837303367246092	0.289880954540845	0.421	0.25	1
Nrgn	0.00837925366570602	0.293993985130686	0.154	0.031	1
Arl8b	0.00847534242629441	-0.616476423963774	0.435	0.531	1
Oat	0.00848136701543827	0.37789282416428	0.614	0.469	1
Chpt1	0.00848394750264578	0.38180856627584	0.289	0.141	1
Cct5	0.00853258426128328	-0.343914003258817	0.671	0.703	1
Samhd1	0.00854732502375922	0.51636786115945	0.746	0.641	1
Thap2	0.00877665044860715	0.331710523042593	0.299	0.141	1
Vps4b	0.00883053048009285	0.255305655164574	0.307	0.141	1
Paxbp1	0.00893174095408801	0.336978275934092	0.447	0.281	1
Lgals3bp	0.00897112529199927	-0.254422809393075	0.159	0.281	1
Rrp15	0.00904086882010144	-0.358848193970528	0.112	0.219	1
Fam168b	0.00909474972504081	0.282044304366882	0.376	0.203	1
Ola1	0.00910931386297991	0.276975815619567	0.567	0.391	1
Sumo3	0.00911509227539004	-0.408105680389106	0.388	0.5	1
Chd1	0.00919039750116314	0.307515912859791	0.407	0.219	1
A530032D15Rik	0.00932767003540069	0.366376940844253	0.317	0.156	1
Ube2n	0.00945231895305653	-0.256995011526554	0.772	0.906	1
Il12b	0.0094732572526204	0.630462661691775	0.152	0.031	1
Gng10	0.00948569197962564	-0.334312432700012	0.75	0.766	1
mt-Nd2	0.00948865236636967	0.371720157637527	0.843	0.812	1
Brd4	0.0095123812720392	0.255411580579038	0.581	0.406	1
Adam11	0.00956072701875005	0.272113544033775	0.246	0.094	1
Itgb1bp1	0.00958196234001832	-0.274937735486101	0.169	0.281	1
Triobp	0.00962983449242374	0.267486197646286	0.35	0.188	1
Tmem51	0.00975685569718819	0.269772284467591	0.193	0.062	1
M6pr	0.009786991947525	0.345455238374781	0.835	0.766	1
Ugcg	0.00979824160950219	0.318512330146053	0.285	0.125	1
Fam32a	0.0098114599974595	0.404951077907195	0.569	0.422	1
Nuak2	0.00982675703576675	0.265037107123089	0.573	0.344	1
Add3	0.00994980469136001	0.25159198420296	0.217	0.078	1
Kansl1	0.00996749451118058	0.276590885401141	0.533	0.359	1
Ikzf3	0.0100151932257652	0.39062948946853	0.209	0.078	1
Hspa1b	0.0100481343626323	-1.47313308839059	0.234	0.359	1
Cmc2	0.0101068049937927	0.336111296797639	0.325	0.172	1
Os9	0.0101616440875164	0.33281904000969	0.417	0.266	1
Izumo4	0.01021202668604	0.251040428167143	0.213	0.078	1
Lrp8	0.0102402535227383	0.339435802880945	0.191	0.062	1
Krit1	0.0102543117198571	0.305130082053355	0.577	0.438	1
St6galnac4	0.0103741231905046	-0.469811173442018	0.128	0.234	1
Adrm1	0.0104531110645968	-0.304328740724088	0.474	0.594	1
Rnaseh2b	0.0104847999489321	0.293635241773776	0.323	0.172	1
Neat1	0.010486714464443	0.452166880913386	0.583	0.391	1
H2-Ab1	0.0105172403493512	-0.309590559359204	0.9	0.922	1
Rpl13a	0.0105271746515261	0.298818248160399	0.98	0.953	1
Prelid3b	0.0105480889172594	-0.30311786674227	0.333	0.453	1
Itk	0.0106166773373181	0.35196818129139	0.22	0.078	1
Rab27b	0.0106862357319021	0.359177301290317	0.167	0.047	1
Mcts1	0.0106979764046193	-0.292123367789167	0.356	0.469	1
Gm21887	0.0107877120343564	-0.267736902221943	0.091	0.188	1
Hexb	0.010804788673046	-0.317383468167698	0.307	0.438	1
Cebpb	0.010846947437394	-1.47575561179949	0.455	0.547	1
Eif3g	0.0108562497254843	0.250269829215765	0.587	0.406	1
Rp2	0.0109148787563313	-0.293003810838019	0.167	0.281	1
Brd1	0.0109274151397807	0.310558476819333	0.502	0.328	1
Stip1	0.0109323410068107	-0.447082419164651	0.348	0.484	1
Lyz2	0.0110452215068134	-1.29092658470591	0.089	0.188	1
Snrpa	0.0110496138666977	-0.386950209308986	0.356	0.484	1
Antxr2	0.0110909537434906	0.358872944289825	0.386	0.219	1
Tex30	0.0112909256248575	-0.36108804842658	0.238	0.359	1
Gpcpd1	0.0113830284406075	0.370838111090962	0.587	0.438	1
Icam1	0.011468440854227	-0.287989671479814	0.407	0.531	1
Ly86	0.0115176082187919	-0.445098208643095	0.63	0.703	1
Apobec3	0.0115783443970615	0.369576383042188	0.636	0.453	1
Nabp1	0.0117008663923336	0.272378694464015	0.374	0.219	1
Psmc2	0.0117169326335473	-0.267206732440136	0.48	0.594	1
Cdc37	0.0118504717466498	0.272245078802624	0.764	0.609	1
Rab11b	0.011936551864985	0.260621896696469	0.707	0.562	1
Dlst	0.0121592226859178	0.256662178072751	0.374	0.203	1
Prkcb	0.0122372551748633	0.262030187544346	0.144	0.031	1
Gm20186	0.0122409844761432	0.307350087287544	0.278	0.141	1
Txnl4a	0.0122467156555183	-0.271770859289524	0.4	0.516	1
Arglu1	0.0123260206113396	0.298133575527475	0.681	0.531	1
Fyb	0.0123480541733303	0.322913234233434	0.285	0.125	1
Lyar	0.0124071474574555	-0.34708793950156	0.213	0.328	1
Ndufb10	0.0124249188769758	-0.278435018987495	0.744	0.828	1
Olfm1	0.0124296868712385	-0.287508879780788	0.167	0.281	1
Rnh1	0.0125755025577657	-0.601422626081881	0.819	0.844	1
Cxcl16	0.0126108334317969	0.339031600581794	0.825	0.75	1
Atxn7l3b	0.0126791384336611	0.309008952869348	0.598	0.453	1
Ubn2	0.01278528313096	0.250537743062275	0.293	0.141	1
Bag1	0.0128346174499007	-0.27568390792506	0.583	0.672	1
Gramd3	0.0129098417822084	0.414997651056286	0.364	0.219	1
Celf2	0.012923601777698	0.444557909869686	0.52	0.375	1
Il5	0.0129326205030831	0.7444207196517	0.185	0.062	1
Sept7	0.013148646561197	-0.354074691050708	0.648	0.688	1
Pphln1	0.0131951362126645	0.268820801867485	0.303	0.156	1
Ppm1g	0.013200542655824	0.261312464022498	0.384	0.219	1
Huwe1	0.0133630940277752	0.250106216382662	0.565	0.391	1
Xpnpep1	0.0134341611334865	-0.42201119209025	0.224	0.344	1
H2-Aa	0.0134643468706495	0.549065499717925	0.955	0.969	1
Abhd2	0.0135602954754607	0.26424697181751	0.244	0.109	1
Birc3	0.0135935999895407	0.283511248353898	0.427	0.266	1
Slfn5	0.0136202416270384	-0.347491102091915	0.15	0.266	1
Cct3	0.0137268278757387	-0.257161433300657	0.5	0.641	1
Gcsh	0.0137524893058525	-0.548236137178054	0.134	0.234	1
Cuedc2	0.0139290271777992	-0.372933337668964	0.457	0.516	1
Cnih4	0.0139491026816727	-0.298452388192433	0.514	0.641	1
Stmn1	0.0140358974730329	0.720630560373996	0.242	0.109	1
Nfkb1	0.0141076661757692	0.485945517071792	0.827	0.812	1
Magoh	0.0141462925479525	-0.266468579220941	0.559	0.672	1
Hspd1	0.0141939673426356	-0.251120428486434	0.486	0.641	1
Ptprj	0.014199551859958	0.334633888877179	0.321	0.172	1
Ank	0.014241081444453	-0.272189753681865	0.071	0.156	1
Manf	0.0143110846309078	-0.484147758214458	0.685	0.734	1
Gm34084	0.0143295677251411	0.391756753808782	0.161	0.047	1
Tmem109	0.0143702223832642	-0.263646927199062	0.291	0.422	1
Plaur	0.0144275493874393	-0.597886365165374	0.199	0.312	1
Bcl2l1	0.0144307083229602	0.267425312329084	0.181	0.062	1
Taldo1	0.0144579583850358	-0.401461443839465	0.874	0.844	1
Lsm6	0.0144705010679488	-0.257434771301857	0.559	0.656	1
Cisd2	0.0144824689401632	-0.322025443923454	0.51	0.594	1
Rgs2	0.0145302474485176	0.887817168888639	0.707	0.625	1
D16Ertd472e	0.0148192160741091	0.285929517336628	0.413	0.234	1
Gm6377	0.014905485137202	-0.332134427748379	0.132	0.234	1
Denr	0.0150677666964096	-0.302810347703668	0.272	0.391	1
Rtn3	0.015092736207014	0.25345844056214	0.461	0.281	1
Higd1a	0.0153249489871454	-0.350666445243728	0.541	0.641	1
Acp1	0.0153958230285334	-0.266654809338645	0.274	0.391	1
Txn1	0.0155611387995002	-0.599854624222094	0.817	0.875	1
Smarca5	0.0158367407781788	0.2683290673297	0.587	0.406	1
0610012G03Rik	0.0158419660284911	-0.305396607627679	0.518	0.641	1
Ankrd12	0.0159325282166002	0.279621630772544	0.348	0.203	1
Eif3e	0.0161181169782949	0.255407114840073	0.858	0.781	1
Svbp	0.0164813056637574	-0.276635106676792	0.295	0.406	1
Gm20559	0.0165235356652743	-0.360170037030768	0.073	0.156	1
Otulinl	0.0171065680412205	-0.279015992676612	0.226	0.344	1
Sltm	0.0171550131007209	0.275074782680871	0.49	0.312	1
Crybg1	0.017191058624189	0.254303906520333	0.439	0.297	1
Slc7a6os	0.0172918587749207	0.261262241061428	0.222	0.094	1
H1f0	0.0173833295051778	0.385956923471858	0.295	0.156	1
Gars	0.0173837282158107	-0.318802771663336	0.213	0.328	1
Got2	0.0175172562774334	0.292401560982754	0.445	0.297	1
Chst12	0.0175794152923527	-0.285767985943585	0.132	0.234	1
Set	0.0175805282860124	-0.31137423857712	0.801	0.875	1
Gimap6	0.0176602607142447	0.289919960513162	0.24	0.109	1
Bnip3l	0.0176674093691662	0.307805951400316	0.596	0.5	1
Relt	0.0177407873862706	-0.33837692122076	0.167	0.266	1
Ttc7	0.0177638249080474	-0.391161789911221	0.289	0.406	1
Pdcd4	0.0180241468238984	0.343813042397676	0.488	0.344	1
Ssbp4	0.0180440113456902	-0.311669287608403	0.285	0.406	1
Cyc1	0.0180746868935689	-0.290858806861797	0.518	0.641	1
Traf4	0.018084312884074	0.263809861188419	0.319	0.172	1
Nucks1	0.0181668309060184	0.254429682277379	0.384	0.234	1
Snu13	0.0183765978693158	-0.251668144316099	0.691	0.828	1
Ctla2b	0.0184082752723351	0.297281359671517	0.209	0.078	1
Dcp2	0.0185441642774237	-0.367717838864164	0.39	0.516	1
Rab11a	0.018573584591826	0.324104080955449	0.683	0.594	1
Glipr2	0.0186072674490119	0.670220090989966	0.608	0.547	1
Tmem106a	0.0186449954429335	-0.33145486387977	0.319	0.438	1
Efhd2	0.0190784100329294	-0.362788317190828	0.888	0.922	1
Gmppb	0.0191852055764018	-0.293273570790414	0.173	0.281	1
Arl4a	0.019302951139628	0.270047769603884	0.427	0.266	1
U2af1	0.0194922806259989	-0.251721611907224	0.785	0.766	1
Timm10b	0.0195730828357453	-0.368472475262919	0.506	0.609	1
Rnf187	0.0197484941514845	0.304257814159886	0.514	0.344	1
Mrpl23	0.0198138929633377	-0.290867098653514	0.514	0.578	1
R3hdm2	0.02017596548198	0.271798321129445	0.343	0.219	1
Ube2e1	0.0202060816655512	-0.325683855693608	0.319	0.422	1
Ranbp2	0.0203945438328589	0.34011975350691	0.634	0.531	1
Esd	0.0204176437058344	-0.279649118544796	0.73	0.766	1
Riok3	0.020821765981975	0.330422484917808	0.671	0.531	1
Fam162a	0.021061672471525	-0.490247232443794	0.291	0.391	1
1110038B12Rik	0.0211973215635029	-0.682895892778473	0.37	0.453	1
Cmtr1	0.0212624299371958	0.360921446420287	0.555	0.406	1
Timm10	0.0212857702908522	-0.252119128552786	0.114	0.203	1
Pdcd6ip	0.0212946333084423	0.261751711062111	0.478	0.312	1
Tagln2	0.0214049032732932	-0.284539843763702	0.976	0.984	1
Msn	0.021696466596455	-0.304073810373566	0.88	0.891	1
Gm2a	0.0217069169063058	-0.322598886101285	0.533	0.625	1
Ndufa8	0.0219115257861679	-0.259934140819198	0.543	0.641	1
Selenof	0.0221176493800273	-0.315447988529456	0.76	0.766	1
Isg20	0.0222120663276237	-0.443067218938951	0.085	0.172	1
Czib	0.0222757725453218	-0.29376942149331	0.24	0.344	1
Arfgap3	0.0223904847911278	0.269254056734892	0.175	0.062	1
L1cam	0.0228157319344178	0.252861903183034	0.209	0.094	1
Dusp3	0.0229111160079969	-0.338867418589764	0.272	0.375	1
Cd302	0.0229337577122364	0.262636016671821	0.236	0.109	1
Fdx1	0.0229865340577194	0.264782988712066	0.299	0.156	1
Mvp	0.023028499213279	0.301017357609361	0.593	0.469	1
Ogt	0.0231804199726218	0.253242588194853	0.388	0.234	1
Lpp	0.0231911635377958	0.268554508664622	0.407	0.25	1
Csf2	0.0236915676954376	1.2564548236282	0.185	0.078	1
Rabggtb	0.0239682870276777	-0.288887903295515	0.266	0.375	1
Basp1	0.0240625639633952	0.282279733758493	0.97	0.938	1
Coa3	0.024191704222977	-0.322196485431915	0.396	0.484	1
Gpr183	0.0242640595961284	-0.565512426163404	0.496	0.594	1
Rhog	0.0243069967283479	0.283917850126585	0.758	0.688	1
Slc35b1	0.0243220450177532	-0.403823424153493	0.26	0.359	1
Gsto1	0.0243365448211897	0.297748533805867	0.514	0.375	1
Ptpro	0.0244077856478085	-0.255127175270262	0.087	0.172	1
Rap1a	0.0244175784605152	-0.368121584546236	0.738	0.781	1
Cd7	0.0244527084495735	-0.389265277636816	0.274	0.406	1
Cd24a	0.0246407558109226	0.276945427758359	0.429	0.281	1
Akr1a1	0.0248557803477276	-0.281784300207185	0.825	0.922	1
Prmt1	0.0249170123008831	-0.395464309087356	0.415	0.484	1
Spr	0.024989630840518	0.265300136794691	0.526	0.375	1
Mtch1	0.0250529552352172	-0.326601577086448	0.533	0.641	1
Arpc5l	0.0252161903494519	-0.275304569132926	0.524	0.625	1
Bsg	0.0253401331240667	-0.348098210743704	0.768	0.766	1
Slc3a2	0.0254827714679708	0.261647211666141	0.909	0.844	1
Arg1	0.0255515920532476	0.290995438862896	0.148	0.047	1
Pgrmc2	0.0256397634547487	-0.265980772111802	0.091	0.172	1
Cggbp1	0.0263732767912866	-0.344173446173026	0.616	0.719	1
Pak1ip1	0.0264531034098348	0.326910729704832	0.583	0.469	1
Nap1l1	0.0265580329692233	0.277605916513711	0.815	0.703	1
Hscb	0.0268647460618809	0.25125503275426	0.266	0.141	1
Pmaip1	0.0272265864310662	-0.362573559376421	0.748	0.828	1
Mysm1	0.0275771919047951	0.254312689924432	0.319	0.188	1
Zfx	0.0276563246443011	-0.279082408880432	0.301	0.422	1
Irf2bp2	0.0277239081939858	0.283084596281693	0.555	0.438	1
H2afv	0.0280151104328317	0.250669371128497	0.75	0.656	1
Anxa2	0.0281279951029016	-0.441847451050697	0.941	0.953	1
Hnrnpu	0.0281738819458136	-0.312060187325299	0.679	0.75	1
Bag3	0.0282632536643182	-0.474974005920227	0.091	0.172	1
Adam8	0.0283719817694239	0.312719572544699	0.305	0.172	1
Selenot	0.0285196809132194	0.272244889832259	0.423	0.297	1
Ghitm	0.0288797531902902	0.255852805501871	0.809	0.672	1
Ewsr1	0.029343320585192	-0.265248189879055	0.598	0.688	1
Psmb7	0.0299750703037615	-0.355473977248884	0.604	0.625	1
Edem1	0.0301077253500361	-0.313808776674157	0.553	0.641	1
Pirb	0.0301743390547082	-0.279583079640655	0.488	0.594	1
Fdps	0.0304925191190395	-0.661182693817415	0.25	0.344	1
Tmed3	0.0309045942892945	-0.25561027297112	0.524	0.625	1
Ran	0.0315590109109185	-0.256418754185352	0.858	0.922	1
Mrps6	0.0318004924227729	-0.253970298736389	0.39	0.516	1
Hmgcl	0.0320923870441736	-0.287620100945856	0.201	0.312	1
Bcl2a1b	0.0322990902427845	-0.654554114845536	0.841	0.812	1
Rwdd1	0.0324496056814524	-0.269509020741002	0.569	0.656	1
Akr1b3	0.0325830968407159	-0.259982419855833	0.356	0.453	1
Elp5	0.0328582627475621	-0.253182446228294	0.301	0.406	1
Pla1a	0.0333836006873804	0.270288135128245	0.165	0.062	1
Rnf4	0.0338806333451038	0.267943511265265	0.486	0.344	1
Hs3st1	0.0343016499833183	0.750849560751492	0.246	0.141	1
Gadd45a	0.0343995241913641	0.250739005451069	0.258	0.141	1
Atp5o	0.0348394451149326	-0.264320918736189	0.663	0.719	1
2310011J03Rik	0.0353879783024714	-0.261935321460005	0.388	0.484	1
Casp6	0.0355842299211366	0.357372651432202	0.317	0.203	1
Psmd12	0.0356308658999111	-0.289494480142359	0.358	0.453	1
St3gal4	0.0356372973427872	-0.338027799347019	0.39	0.5	1
Rnase6	0.0358526065214635	-0.268820518237909	0.266	0.391	1
Atp6v0c	0.0361488069556887	-0.319660654264252	0.961	0.984	1
Smarce1	0.0362283368895359	0.303448763327547	0.695	0.594	1
Snx2	0.0364104075265152	-0.376219154931475	0.287	0.391	1
Capns1	0.0364367589920647	-0.266986509023782	0.64	0.719	1
Zc3h13	0.0367496645532977	0.270225798049751	0.35	0.219	1
Zfp106	0.0371724845550598	-0.411145845686836	0.398	0.469	1
Atpif1	0.0374217539720167	0.293193279524484	0.848	0.797	1
Rpl12	0.0375683732474152	0.252783752887868	0.974	0.891	1
Psma4	0.0376266476245393	-0.356939536704779	0.61	0.625	1
Herpud1	0.0376740064498701	-0.384680895712811	0.671	0.781	1
Aurkaip1	0.0383691974639117	-0.291280759419882	0.557	0.641	1
Zfand5	0.038369756844495	-0.482580143598015	0.789	0.828	1
Trib1	0.0397796541218346	-0.523967663112933	0.317	0.391	1
Ino80d	0.0399463676147504	0.250934271073978	0.248	0.141	1
Tpr	0.0400278294905848	0.381967053688137	0.606	0.531	1
Fam76a	0.0401489718429723	0.281542654387215	0.39	0.281	1
Snrnp25	0.0405176269656538	0.322388289009314	0.364	0.25	1
Hspa1a	0.0407495157827352	-1.6997698373863	0.23	0.312	1
Id1	0.0407683004764344	-0.39057764023448	0.049	0.109	1
Tor1aip1	0.0412476078867206	-0.294409859637429	0.512	0.594	1
Adam23	0.0414676533326096	0.289373097375887	0.291	0.172	1
Spag9	0.0416289628103803	0.283770774474541	0.829	0.734	1
Alyref	0.0429184531198103	-0.295994026763506	0.663	0.734	1
Peli1	0.0432249140119944	0.252250781614527	0.683	0.547	1
Calca	0.044019207874045	2.00373065945563	0.236	0.141	1
Mrps18a	0.044396368278634	-0.254563747349969	0.315	0.406	1
Abracl	0.0450199457784647	-0.34772086312749	0.837	0.875	1
Mfge8	0.0459096493293216	0.289166125798377	0.236	0.125	1
Ssr2	0.045923458656753	-0.434749335468128	0.577	0.594	1
Rbpms	0.0462971462505442	0.373442853914448	0.492	0.391	1
Tmem167	0.0463263266892723	-0.284791287862736	0.726	0.703	1
Ufm1	0.0463356135315737	-0.306965517950923	0.537	0.578	1
Nop58	0.0463599223103339	-0.447725517272645	0.285	0.375	1
Lima1	0.0464732652428988	0.253894058161434	0.171	0.078	1
Ero1l	0.0469925021739097	0.296697485711822	0.217	0.109	1
Itga5	0.0480230521885363	-0.261329719952445	0.073	0.141	1
Phf11a	0.0481380905677891	-0.304168146395541	0.138	0.219	1
Pacsin2	0.0483086021775235	0.261717579561265	0.317	0.203	1
Ralbp1	0.0489659425946008	0.259221629176876	0.315	0.203	1
Emb	0.0502933608012485	0.888180091428911	0.411	0.344	1
Pdia3	0.0512107195759811	-0.316334055832581	0.669	0.672	1
Rps27l	0.0519992785336002	0.383356763923416	0.919	0.906	1
Ptcd2	0.0526987712814937	-0.26433456211029	0.398	0.484	1
Ypel5	0.0535564299582548	-0.302496988468148	0.502	0.594	1
C1qbp	0.0536608060396183	-0.301213168258915	0.555	0.609	1
Hspe1	0.0537008028029289	-0.42113110205791	0.884	0.875	1
Map7d1	0.0542153035947307	-0.274867206967395	0.291	0.391	1
Tgoln1	0.054219926708497	0.257205130106076	0.547	0.453	1
Plk2	0.0543538776466276	-0.511943134217164	0.354	0.438	1
Tuba1a	0.0561011088696241	0.473825105486085	0.841	0.812	1
Il1b	0.0565997813140714	-0.628291969102801	0.587	0.641	1
Sept9	0.0567370970534318	-0.342024023435751	0.327	0.422	1
Lmo4	0.0578837757553411	0.690670349120102	0.421	0.328	1
Chtop	0.0584782554978138	-0.298759501157163	0.321	0.406	1
Slc7a11	0.0598909013722991	0.340538400326238	0.27	0.156	1
Pkib	0.06059838080877	0.321670201621196	0.673	0.562	1
Atg3	0.0606263795236177	-0.277888507005228	0.474	0.562	1
Rab29	0.0612485087249671	0.256571086879341	0.252	0.156	1
Mapkapk3	0.061553271566323	-0.277467481513379	0.335	0.422	1
Ccdc85b	0.0619281267465099	-0.268633596248323	0.27	0.359	1
Ddx39	0.0623453586744797	-0.261364621181321	0.331	0.422	1
Plekhf2	0.0624546105603248	-0.597919860143123	0.346	0.406	1
Ipmk	0.0625162834325377	0.318756114249505	0.291	0.188	1
Sft2d1	0.06302933312576	-0.278638674362569	0.248	0.328	1
Txn2	0.0632849535575742	-0.257531944813231	0.533	0.578	1
Tgfb1	0.0635040304612379	-0.374751530230347	0.492	0.562	1
Cmpk1	0.0639131339751328	-0.255650462016559	0.654	0.703	1
Hilpda	0.0644630895618924	0.518340565074614	0.425	0.625	1
Ubxn2a	0.0648901520105594	-0.288861546534623	0.254	0.344	1
Fibp	0.0651745658487108	0.261316263528661	0.409	0.328	1
Bloc1s2	0.0668184022811893	-0.289583692297264	0.404	0.484	1
Tap1	0.0669825315374267	0.259570231857581	0.642	0.531	1
Timm23	0.0670930085887799	-0.260272248380542	0.663	0.703	1
Gch1	0.0672315366138431	-0.276661491289667	0.482	0.562	1
Med29	0.0680064349452774	-0.277879916906295	0.348	0.422	1
Creb5	0.0686849117271672	-0.668398962402156	0.114	0.188	1
Csnk1e	0.0689350849010762	-0.296482472371174	0.217	0.297	1
Kctd14	0.0702139358854129	-0.337129970461666	0.055	0.109	1
Oasl1	0.0703999639873436	-0.887975781696505	0.205	0.297	1
Snrpa1	0.0704629496685709	-0.302372766245448	0.311	0.391	1
Rest	0.0704959248569925	0.317463170919911	0.551	0.469	1
Zfp36l2	0.0707248295620545	-0.598265896486754	0.533	0.594	1
Klf6	0.0761991929737155	0.273987602629231	0.917	0.891	1
Krtcap2	0.0766124868371831	-0.323555843476081	0.64	0.625	1
Timm8b	0.0783705762227844	-0.290252840831101	0.372	0.438	1
Kpna4	0.0796959301667603	-0.333432217802988	0.441	0.516	1
Aif1	0.0807877221526361	0.349230787318748	0.327	0.219	1
Psap	0.0829535145553476	0.85630966112377	0.809	0.719	1
Acer3	0.0829543441409932	-0.320961896278724	0.171	0.25	1
Ppm1m	0.083566282669798	-0.304928184841561	0.307	0.391	1
Ets2	0.0839859254866129	-0.327322134115026	0.256	0.141	1
Ccl9	0.0844299644780348	-0.284269126392915	0.065	0.125	1
Aprt	0.0854405947543414	-0.451230405093942	0.37	0.469	1
Agpat4	0.0869900874498591	-0.369773849520264	0.295	0.375	1
Pgap2	0.0892611517864495	0.257644013962689	0.465	0.359	1
Hif1a	0.0898670189178914	0.384265715262021	0.632	0.547	1
Lrrc59	0.0922646291345063	-0.255760317545203	0.388	0.438	1
Gnai3	0.0939256803487245	0.265297667368636	0.65	0.609	1
Ubl4a	0.0945824639597126	-0.265317260960702	0.321	0.406	1
Cited2	0.0949689371171616	-0.55904979010356	0.543	0.641	1
Cd52	0.0962109155409851	-0.482049952695548	0.953	0.953	1
Ahnak	0.0962848204166483	-0.378354414872325	0.593	0.672	1
Crip2	0.105444782819558	-0.446577622793258	0.165	0.234	1
Vamp8	0.106628856382276	0.311473886013283	0.833	0.766	1
Runx1	0.109185375998399	-0.618225797034653	0.36	0.406	1
Ptprcap	0.110965202235939	0.352547050760014	0.311	0.219	1
B4galt5	0.112943853861892	-0.416442407727923	0.165	0.234	1
Zeb2	0.11339047071449	-0.518603927265673	0.421	0.5	1
Hmgb2	0.114529873269929	0.321949014226478	0.829	0.812	1
Ppp1r11	0.115254897044975	-0.259330331858376	0.494	0.562	1
Tnfsf11	0.119491669071445	0.253042409748236	0.108	0.047	1
Ifit1	0.120041813034195	-1.16479521981366	0.126	0.188	1
Psmd1	0.121989241976549	-0.253372073265225	0.384	0.422	1
Car2	0.122916964822101	0.268834513886588	0.211	0.125	1
Dohh	0.124518216238006	-0.260470481156776	0.305	0.375	1
Mthfs	0.126490542262249	-0.268989738657152	0.354	0.406	1
Il4i1	0.130749894334387	-0.710120363274257	0.593	0.594	1
Card19	0.131035425239035	-0.34303172728635	0.49	0.547	1
Cflar	0.131137536941309	-0.296628385779682	0.616	0.656	1
Mthfsl	0.134166392146818	-0.3844058908774	0.415	0.469	1
Vps37b	0.135484739387545	0.317732009547229	0.659	0.594	1
Fbxo6	0.135712138705162	-0.28855531838529	0.28	0.344	1
Gm2000	0.138309242310401	-0.285795048264414	0.514	0.547	1
Errfi1	0.14072405495981	-0.283259636806292	0.234	0.297	1
Tomm40	0.145196467356919	-0.357122910714076	0.189	0.266	1
Tnfrsf12a	0.145665860853195	-0.584925578072835	0.144	0.203	1
Ehd4	0.146127942958467	-0.286174290274219	0.262	0.328	1
Odc1	0.146698704021868	0.766483931791037	0.671	0.688	1
Txnl1	0.148246270976791	-0.255963355190929	0.713	0.688	1
Pkp3	0.148392839871523	-0.313246105839106	0.386	0.422	1
Picalm	0.151848776866953	-0.26382432563103	0.642	0.672	1
Hsph1	0.152658690743885	-0.29007585194395	0.232	0.297	1
Dnaja1	0.154165729132423	-0.31960429695014	0.819	0.859	1
Ccl22	0.158434467616694	-0.793317211338069	0.376	0.406	1
Cst3	0.162888536378229	0.518486453729762	0.994	0.984	1
Sertad1	0.163310752420104	-0.26761785874544	0.429	0.484	1
Rnd3	0.16331540187087	-0.277500527735274	0.217	0.266	1
Vps28	0.178968213255539	-0.287866898923548	0.593	0.609	1
Rgs1	0.179928735925223	0.50690808858991	0.744	0.641	1
Plek	0.187267114903417	0.363705083936925	0.801	0.719	1
Vta1	0.190798958972281	-0.291208009318192	0.309	0.359	1
Pid1	0.191582796217177	-0.286168877718063	0.122	0.172	1
Cxcl3	0.198035644647007	0.55687277299724	0.171	0.109	1
Junb	0.202272348721682	-0.336460218640449	0.957	1	1
Il1rn	0.205868698433077	-0.87376676827209	0.224	0.266	1
Rsad2	0.2079184579733	-0.534758951937789	0.148	0.203	1
Flot1	0.212739700031231	-0.31887587201432	0.335	0.375	1
H2-DMb2	0.215658344267818	0.286536923709764	0.587	0.516	1
Map2k3	0.216192566556368	-0.300554741894326	0.474	0.516	1
Anxa1	0.225720383086898	-0.25191964212399	0.207	0.266	1
Cdk2ap2	0.228313485450465	-0.399316166888497	0.622	0.594	1
Atp6ap2	0.228695979402566	-0.273321951395923	0.622	0.625	1
Ppp1r15a	0.23248680845899	-0.630203951653788	0.839	0.844	1
Ccr9	0.236950836331394	0.523788620979239	0.11	0.062	1
Klf11	0.24869155423039	-0.299564961261889	0.152	0.203	1
Egr1	0.255733721195512	-0.481106603040575	0.102	0.141	1
Rbm34	0.272608867923291	-0.253387667432529	0.148	0.188	1
Klf16	0.288125488286478	-0.275502882332659	0.13	0.172	1
Gnaq	0.29438763063312	-0.303719799746765	0.22	0.266	1
Dusp1	0.29603838506574	-0.518625486815413	0.87	0.891	1
Suco	0.297459665788979	-0.274585937017232	0.28	0.328	1
Zbed4	0.303342417347624	-0.257507893167676	0.085	0.125	1
Bcl2a1a	0.319705824347266	-0.764741480008549	0.476	0.438	1
Mpeg1	0.362018944183459	0.376267583582714	0.193	0.156	1
Ncf4	0.368314653325432	-0.260488566895543	0.187	0.219	1
Irf9	0.373423218828138	-0.25645330679537	0.195	0.219	1
Ccdc71l	0.388799064327281	-0.391151163168079	0.329	0.359	1
Jarid2	0.394523315744693	-0.380554005241245	0.614	0.641	1
Vim	0.40175186962568	-0.406994665137657	0.939	0.828	1
Ppt1	0.407084178870511	0.302297210704272	0.25	0.203	1
Areg	0.411028970606521	0.67836867485967	0.327	0.297	1
Mt1	0.426492643387899	-0.377436098856085	0.697	0.578	1
Ifi47	0.441789474049894	-0.298210724191778	0.126	0.156	1
Cxcr4	0.443297746776659	-0.543780090833878	0.317	0.234	1
Txndc17	0.446213306196248	0.304790674037085	0.789	0.781	1
Acp5	0.447946642221073	-0.306411622725694	0.24	0.188	1
Ctla2a	0.448216036187079	1.33254500819592	0.331	0.359	1
Camkk2	0.466752775810538	-0.290310854078562	0.098	0.125	1
Gm42418	0.483270880468045	-1.15216873700213	0.953	0.969	1
Sdc4	0.490918702092008	-0.291201353709611	0.498	0.516	1
Herc2	0.491027777425562	-0.251182552719388	0.13	0.156	1
Lasp1	0.495722432532382	-0.340002898041686	0.291	0.297	1
Csrnp1	0.50514699683567	-0.485631149789778	0.785	0.766	1
Ralgapa1	0.508835734319708	-0.256484313599648	0.13	0.156	1
Fli1	0.522475205263132	-0.291660203497716	0.226	0.25	1
Mt2	0.523933308513893	-0.294892917135781	0.24	0.188	1
Dnajb1	0.530993578387924	-0.395260141295094	0.573	0.5	1
Metrnl	0.564369256786589	-0.330212931291981	0.467	0.453	1
Snhg15	0.572650900686173	-0.296343474534995	0.695	0.625	1
Hras	0.577464718807562	-0.263526389452106	0.419	0.391	1
Clu	0.577499764167774	-0.450006897750423	0.106	0.078	1
Bach1	0.592372664406879	-0.26140221278107	0.276	0.281	1
Serp1	0.594766037070566	0.262531051013258	0.738	0.703	1
Tiparp	0.605145177373615	-0.380463413587811	0.484	0.453	1
Vegfa	0.611235098587583	-0.739493843602961	0.199	0.219	1
Spn	0.623346183673339	-0.383562774985671	0.093	0.109	1
Atp6v1h	0.644965695248289	-0.295299829688045	0.305	0.297	1
Hhex	0.668398211177591	-0.27064705717367	0.199	0.203	1
Lgmn	0.668720864180304	-0.30818015610079	0.65	0.594	1
Siglech	0.672062539027761	0.447291837669598	0.102	0.125	1
Jun	0.677989511212566	-0.357660432030036	0.724	0.703	1
Cd72	0.720763693097067	-0.261190075333249	0.195	0.203	1
Taf1d	0.728195858721186	-0.490524307551632	0.587	0.578	1
Fubp1	0.758649180977682	-0.263319979087412	0.36	0.359	1
Trim25	0.761093908238664	-0.312290605631519	0.484	0.438	1
Cxcl10	0.763733116042761	-0.824074208520796	0.311	0.281	1
Cxcl2	0.780107108247294	0.295058634514206	0.313	0.375	1
Resf1	0.786074824126161	-0.292321849025505	0.541	0.516	1
Nr4a1	0.786994511946442	0.34088967255333	0.453	0.438	1
Klf10	0.801506941767614	-0.41478869999995	0.242	0.234	1
Ccrl2	0.808630645912365	-0.561828207496481	0.287	0.281	1
Grn	0.829395168582813	0.34730843306175	0.407	0.453	1
Lmna	0.848237367821877	-0.284352785812051	0.376	0.359	1
Jdp2	0.886592460930768	-0.332540434136212	0.461	0.422	1
Klf2	0.900910747851791	-0.317092348549026	0.386	0.344	1
Rgcc	0.918317082189296	-0.530020177163614	0.217	0.219	1
Nup62	0.920484456530948	-0.298310840109257	0.254	0.234	1
Smox	0.933933479587192	-0.306935386685194	0.25	0.234	1
Mapk6	0.938470337271519	-0.285065429355325	0.226	0.203	1
Osm	0.944280849291797	-0.835005304657586	0.114	0.109	1
Btg2	0.974560119843385	-0.456104167915709	0.622	0.625	1
Fnip1	0.97745967148497	-0.256123561025927	0.215	0.203	1
Irgm1	0.981446643218166	-0.346287545928442	0.132	0.125	1
Serpinb1a	0.995443117947505	0.303662367123067	0.217	0.234	1
